# Supplementary material for: Impact of urinary PAHs on psoriasis risk in U.S. adults: Insights from NHANES
Source: PLoS One. 2024 Dec 5;19(12):e0314964. doi: 10.1371/journal.pone.0314964 (PMC11620647; doi:10.1371/journal.pone.0314964)
Supplement: S1 Dataset — (CSV) [file pone.0314964.s001.csv]

SEQN	EDUCATION	MARRIAGE	WEIGHTS	PSO	BMI	ALCOHOL	COTININE	DIABETES	HYPERTENSION	HYPERLIPIDEMIA	1-NAP	2-NAP	2-FLU	3-FLU	1-PHE	2-PHE	3-PHE	1-PYR
55844	3	6	18638.57539	1	23.53	1	307	2	1	1	1.12535671	1.125840551	-0.968045814	-1.563576008	-2.663026521	-3.017009681	-2.388639989	-1.019947048
24067	2	1	29243.55203	1	36.43	1	0.185	1	1	1	2.0733535	-1.846302531	-4.095365543	-5.756109145	-4.737266152	-5.436649522	-5.246021735	-5.224829758
66300	3	6	29287.81378	1	35.4	1	0.365	2	1	1	-2.278662992	-1.223101976	-3.609970977	-4.681710252	-3.425705794	-4.896367229	-5.00016401	-3.419254169
59813	3	1	23865.90915	1	32.38	1	196	2	1	1	-0.560131384	-0.236070386	-2.528740049	-3.476098692	-4.446610981	-4.643703863	-4.940955419	-4.243012032
57732	2	1	15900.79702	1	27.32	1	336	2	1	1	5.311335488	0.117352836	-2.418756525	-2.874371415	-4.087913645	-4.861103623	-4.375595757	-4.050173335
55000	1	4	17939.91691	1	30.94	1	0.011	1	1	1	-1.482438223	-0.69774105	-3.672350139	-4.787491783	-4.506079253	-5.703782575	-5.768320996	-5.109075312
54887	4	3	21306.78029	1	24.24	1	200	2	1	1	0.682402159	0.057797099	-1.978691639	-2.686411026	-3.709082161	-4.03843693	-3.616558793	-3.527611307
39148	4	3	32775.1337	1	38.09	1	8.3862	2	1	1	-2.692106554	-1.677283485	-3.964570244	-5.308848828	-3.476074894	-5.39001498	-4.58630172	-4.200022595
56532	3	4	16287.45493	1	34.08	1	248	2	2	1	0.088939664	0.227252744	-2.359311076	-3.191675603	-4.084103086	-4.319328005	-4.170717571	-3.76525242
33736	4	1	97422.16138	1	26.05	1	0.011	2	2	1	-2.09698165	-1.206027708	-4.105245017	-4.957456915	-4.741233811	-5.434380877	-4.99702252	-4.43804755
21068	1	3	47705.71455	1	29	1	0.209	2	1	1	-2.311927225	-2.490766022	-4.442435115	-5.589219016	-4.470888975	-5.400424956	-1.977739615	-5.667531455
62579	4	1	13005.47245	1	23.8	1	0.019	2	1	1	0.297049822	1.466110799	-4.370330581	-5.298317367	-4.576182615	-5.298317367	-5.135798427	-4.697543513
58127	3	2	9054.477513	1	26.89	1	0.02	1	1	1	-2.381479037	-0.850809766	-3.688879454	-4.446105485	-4.080645702	-4.62256195	-4.640261549	-4.101265013
65403	1	4	35666.13848	1	39	1	441	1	2	1	1.281669853	1.382038329	-0.833101913	-1.592711119	-3.375036569	-3.585931498	-3.414539007	-3.518679265
63946	2	1	19649.8489	1	29.8	1	200	2	1	1	-0.334519599	-0.035627178	-1.838279485	-2.486726489	-4.058626495	-4.169852144	-4.155253327	-3.506557897
38554	5	5	67781.34746	1	26.94	1	143	2	2	1	-0.082845769	-0.667264174	-2.678521263	-3.721390745	-4.165082162	-4.541044219	-4.333068942	-4.408110439
66061	1	6	23482.07394	1	24.3	1	319.606	2	1	1	0.477777389	0.32517312	-1.467563047	-1.945099667	-3.556429711	-3.834061446	-3.044468377	-2.933900118
59223	2	1	13399.45512	1	23.96	1	0.534	1	1	1	-0.816786371	-1.466108784	-3.354366078	-4.395819967	-4.251238752	-4.776592397	-4.728964453	-4.963804047
60351	2	2	28183.51528	1	26.74	1	0.036	3	1	1	-1.649711812	-0.409552398	-3.938691263	-5.19823387	-4.74624873	-4.875460509	-5.247024052	-4.946919502
57213	3	1	21020.70823	1	26.69	1	0.231	2	1	1	3.150525604	0.460233837	-2.973753369	-4.029806029	-3.645394346	-3.75787234	-3.66690053	-3.276034233
56594	1	3	5153.07283	1	36.26	1	0.011	2	1	1	-0.647802098	-1.355118742	-4.856484586	-5.837313753	-5.447848997	-5.480638843	-5.549631766	-5.244250103
66712	5	5	14963.40651	1	25.9	1	0.148	1	2	1	-0.773541632	-0.972181735	-3.479406911	-3.954183812	-3.602785945	-4.569130296	-4.202767897	-3.921239648
54821	3	1	24911.53081	1	33.97	1	217	2	2	1	0.581858965	0.275372578	-1.721915897	-2.258873661	-3.273534249	-3.137197801	-3.142111817	-1.052866267
67194	5	1	21775.9744	1	26.4	1	0.017	1	1	1	-3.118206101	-1.713431002	-3.972955556	-4.812430669	-4.051908083	-4.681934175	-4.524748658	-4.283586594
68875	3	1	181786.2807	1	29.3	1	0.011	2	1	1	-3.235996857	-1.123740182	-3.93071512	-5.298317367	-4.794926714	-5.549631766	-5.800946341	-5.160166983
59122	4	3	51690.62058	1	34.43	1	0.04	1	1	1	4.63446543	-1.41108902	-4.12754263	-5.238894031	-4.735790392	-5.164785924	-5.063003218	-5.238894031
66628	4	1	133985.2389	1	34.2	1	0.019	1	1	1	-1.726227126	0.980545122	-3.537329559	-4.497539489	-3.744968905	-4.778441896	-4.892852258	-4.675787734
40404	4	1	99050.69579	1	22.94	1	170	2	1	1	-0.034085477	0.363654971	-2.074476114	-2.683357593	-4.245167475	-4.779523573	-4.419151804	-4.284698275
66918	1	1	34960.56769	1	34.6	1	0.021	2	1	1	-2.034166317	-0.029970993	-4.228176777	-6.138622069	-4.056136535	-4.579194689	-5.257074469	-4.505086689
35863	4	1	97668.55577	1	33.18	1	0.135	2	1	1	-1.847791566	-2.643993973	-4.055294768	-4.82385992	-4.401528037	-5.780804998	-5.51254082	-4.89817453
22796	4	1	83217.04	1	26.16	1	0.038	2	2	1	-1.87527727	-1.572416211	-4.379274904	-5.443243722	-4.98314567	-5.929872488	-5.175928952	-5.706145765
55018	4	1	60349.52199	1	23.61	1	0.032	2	1	1	-1.606284993	-1.656308868	-4.458566744	-5.470167698	-4.802338289	-5.575528056	-5.18875523	-5.048173156
67999	5	1	25447.35936	1	25.6	1	0.011	2	2	1	-1.308528492	-0.10560209	-3.934001932	-5.101606994	-4.322937686	-4.907451105	-5.214935686	-4.07710274
35607	4	1	87154.15023	1	38.99	1	0.019	2	2	1	-0.956441525	-0.591774652	-0.366053764	-1.853455398	-1.877895891	-2.140141254	-1.546907033	-1.512968255
63657	5	1	23174.19943	1	28.3	1	0.011	2	2	1	-2.575692783	-0.495954795	-4.354256927	-5.238755144	-4.915981693	-5.316532866	-5.280427744	-4.858549645
69091	3	3	135979.4035	1	28.9	1	0.048	2	1	1	-0.96641512	-0.985680508	-3.082339689	-4.029806029	-4.258171547	-4.956568078	-4.698260621	-4.547600296
64501	4	1	9213.701881	1	33.8	1	0.022	1	1	1	-3.454441905	0.262269293	-4.281120505	-5.444271199	-5.067793755	-5.362033186	-5.388701479	-5.503111797
54171	3	1	25052.3007	1	32.02	1	5.06563	2	1	1	-0.339202329	-0.358809416	-4.355515501	-5.501755844	-4.355515501	-5.40866541	-5.129351603	-5.048662759
25955	2	1	28196.97037	1	29.67	1	0.554	2	2	1	-2.489543471	-0.618330144	-3.902072675	-5.532389922	-5.916115174	-5.412411465	-4.409174465	-5.355578115
23742	5	1	89525.73345	1	28.96	1	138	2	1	1	-0.383098472	-0.586652897	-2.886530324	-3.313463081	-4.723700939	-5.05632741	-4.47031487	-5.356684039
70168	4	1	67363.75016	1	27.7	1	0.011	2	1	1	-2.481545971	-2.312035548	-3.70283782	-4.703951724	-3.70283782	-4.441167228	-4.92983123	-4.666413768
40321	5	1	72175.29307	1	27.61	1	154	3	2	1	0.571175384	0.055144535	-1.782363748	-2.329476785	-3.427952129	-4.399783356	-3.586082209	-3.05505774
71915	5	5	91446.59198	1	27.5	1	0.027	1	2	1	-2.71577225	-0.431177471	-2.884236767	-4.094344542	-3.951243731	-3.912023005	-4.141597441	-3.432449935
36868	5	1	119479.6885	1	26.07	1	359	2	2	1	-1.300248127	0.753726866	-1.720042365	-2.208137212	-3.519114199	-4.402489947	-3.702328488	-3.852100748
70808	5	1	7367.404674	1	24.6	1	0.011	3	2	1	-2.444313256	-0.626824538	-3.483027391	-4.503387453	-4.326456762	-4.679278189	-4.992935759	-4.440867159
70996	5	1	48585.71497	1	23.8	1	0.011	2	2	1	-2.758174595	-1.243766522	-4.172906911	-5.166639491	-4.977845455	-5.503111797	-5.503111797	-5.639243829
64059	3	2	13879.72966	1	22.1	2	457	2	1	1	-0.090611932	0.178048876	-1.7617492	-2.237320092	-4.003271674	-4.405557159	-4.42478851	-3.717183213
57483	1	6	10054.16129	1	33.6	2	132	2	2	1	-0.18442904	0.102461581	-2.470277334	-3.197183	-4.2415022	-4.798073856	-4.934649451	-3.250058748
60650	1	1	24081.68361	1	30.42	2	366	1	1	1	0.36341107	0.843704787	-1.642972695	-2.296927368	-4.187954059	-4.835431257	-4.656090287	-4.160302522
27144	4	5	52315.10509	1	33.16	2	0.072	2	2	1	-2.395809791	-0.319154282	-3.106639209	-4.129663166	-4.110109681	-5.246643744	-4.474826895	-3.365122139
62000	3	4	6627.415843	1	29.59	2	0.034	1	1	1	0.091261592	-1.32425897	-3.879233166	-4.722953209	-3.276034233	-5.079628201	-4.885472092	-4.395449682
71861	2	5	15907.96419	1	51.8	2	0.072	1	1	1	-2.825626308	-1.386294361	-4.747252664	-5.908877878	-5.318384981	-6.444396176	-6.188462883	-5.815787684
37986	3	6	65692.94094	1	35.42	2	330	2	1	1	2.200696862	1.462788329	-0.443585415	-1.170943904	-2.649885133	-3.017362591	-2.60571686	-2.886072525
57476	4	2	36736.61386	1	27.68	2	3.93625	2	1	1	-2.381479037	-0.773534776	-3.309026926	-4.417117914	-4.388947086	-5.333408729	-5.407516574	-4.506730091
71176	4	3	7521.80097	1	40.6	2	0.122	1	1	1	-2.522004251	-1.06086367	-3.678485895	-4.887889527	-2.961258753	-3.095305258	-3.03608796	-3.332353781
57382	3	1	51157.20485	1	29.48	2	0.022	2	1	1	-2.354512704	-1.225077483	-3.993572869	-4.6932774	-4.789904291	-5.691806276	-5.805135033	-4.332662921
58974	2	2	38425.45991	1	41.89	2	0.086	2	1	1	-1.874498113	0.263319657	-3.951243731	-5.235259191	-4.698116302	-5.191774151	-5.235259191	-4.698116302
52308	3	1	71331.89574	1	39.98	2	0.068	1	1	1	-2.34219423	-0.544057831	-3.563145357	-4.649842605	-4.080843868	-4.634728974	-4.851641987	-4.372364741
52715	2	5	12526.68817	1	37.77	2	0.03	1	1	1	-2.894141223	-1.39026262	-4.510760502	-5.802564013	-4.492902867	-4.909491526	-5.664942507	-4.253955653
32640	3	1	72175.29307	1	31.14	2	0.017	2	2	1	-2.318079514	-1.688210594	-3.628019566	-4.948541164	-4.689231374	-5.198472032	-5.097419424	-5.878135862
34808	4	1	78524.67776	1	40.32	2	0.011	2	1	1	-2.249149649	-2.467809208	-1.46431196	-3.073653773	-1.263958742	-2.27094288	-2.417788121	-1.391195239
60778	3	1	24216.96906	1	26.53	2	1.07	1	1	1	-0.815866157	-0.380475098	-3.824503641	-4.934351983	-3.764865348	-5.06064578	-4.860849584	-4.523253021
67047	5	5	35816.03645	1	31.4	2	0.011	2	1	1	0.880490828	-1.065419322	-0.976947907	-1.948413279	-0.689404194	-1.763414998	-2.045040115	-0.567984037
55047	4	1	83381.24856	1	40.76	2	158	1	1	1	0.291969742	0.177099613	-1.741185183	-2.619867635	-3.628254832	-3.881251347	-3.64008929	-3.652065481
65046	3	1	15557.04524	1	27.6	2	0.011	1	1	1	-2.472943103	0.228368814	-4.276312222	-5.221684157	-4.778681071	-5.440737749	-5.965262051	-4.975849159
52107	2	6	36481.19905	1	35.43	1	98.5	2	2	2	-0.718543086	0.186542753	-2.822760557	-3.430035625	-4.301125293	-4.911640185	-4.851421297	-3.602375829
26509	4	1	116569.2748	1	28.01	1	436	2	2	2	-0.219808211	0.486950132	-1.87618906	-2.436844019	-4.124991251	-5.083205987	-4.39079222	-4.627229923
59293	5	5	30097.59601	1	34.25	1	238	2	2	2	0.089786933	0.2135922	-1.979223635	-2.780620894	-4.135166557	-4.106179034	-4.047236498	-3.684184612
58706	5	6	30097.59601	1	25.82	1	0.121	2	2	2	-1.758901012	-0.79614642	-4.377780383	-6.152732495	-5.105413665	-6.103942331	-6.012970552	-5.319823576
64308	1	6	33124.25758	1	27.9	1	0.054	2	2	2	-0.860698358	0.439372585	-2.974623304	-3.531306056	-3.688879454	-4.307537758	-4.390058806	-2.645075402
69768	4	5	23041.88892	1	43.3	1	0.08	2	2	2	-3.14988295	-1.422923479	-4.605170186	-5.950306481	-4.32169864	-5.066805567	-5.472270596	-3.977121897
56949	4	3	17671.58751	1	31.89	1	0.016	2	2	2	-2.87593108	-0.843265598	-4.605170186	-5.462620475	-4.150434013	-4.734381893	-5.268464433	-4.882801867
26986	3	3	21588.58387	1	31.09	1	0.048	2	2	2	-1.508173887	-1.543249381	-3.459236398	-4.119272046	-3.494773144	-4.210128952	-4.115659745	-3.078598993
69285	4	5	38018.47635	1	27.68	1	255	2	2	2	0.545763675	1.034962262	-1.279601401	-1.909542506	-3.412370681	-4.009186762	-4.105517892	-3.326296071
67012	4	1	14167.50175	1	31.4	1	0.034	2	1	2	-2.374923737	-0.32600918	-3.578638782	-5.120803515	-4.489788075	-5.007044698	-5.711002577	-4.848296188
67159	5	1	12419.0354	1	23.9	1	0.051	2	1	2	-1.503392701	-0.490113152	-2.93376555	-4.150697477	-4.320918666	-4.102597726	-4.156511498	-4.666365714
22254	1	1	47705.71455	1	29.02	1	4.95	3	2	2	-1.198613365	-1.368820769	-2.701466248	-3.118170159	-4.011988047	-4.601939211	-3.922976678	-5.056248592
39435	3	5	58581.48911	1	31.91	1	112	2	2	2	0.044282666	0.034701972	-1.699058749	-2.244735556	-2.813966421	-3.96741828	-3.136783941	-2.072179089
27679	1	6	37460.47782	1	26.2	1	178	2	1	2	-0.143276765	-0.060637002	-1.942425739	-2.44090906	-3.904321042	-3.505150954	-3.126185369	-3.972140859
70171	4	6	28260.66807	1	20.1	1	64	2	2	2	-0.870420278	-0.693147181	-2.987602153	-3.453565369	-4.369856117	-4.489657281	-4.605170186	-4.605170186
57234	5	1	18967.98522	1	33.46	1	0.011	2	2	2	-1.777085057	-1.64709463	-4.116323458	-4.822893702	-3.654688098	-5.38928923	-5.101606994	-4.521788597
55813	4	1	27028.40405	1	23.81	1	473	2	2	2	0.314888943	0.660310333	-1.76922947	-2.449677403	-4.039450607	-4.367842033	-4.093630557	-3.93368448
69505	1	6	28144.17465	1	34.1	1	212	2	2	2	-0.107045437	0.1465897	-1.929977151	-2.867898899	-3.867571239	-4.317488139	-3.966511188	-3.322554256
63245	4	6	100291.087	1	47.5	1	0.186	2	2	2	-2.343807814	0.504846244	-3.432449935	-4.842841887	-3.802823727	-4.605170186	-5.090678027	-4.727772491
29468	2	1	88576.88825	1	34.91	1	332	3	2	2	-0.026530096	0.318113718	-2.345604865	-2.917301572	-4.322538998	-4.70615031	-4.061289375	-4.6120795
66584	3	5	126968.1589	1	23	1	0.244	2	2	2	-3.287253118	-0.954213436	-3.968167733	-5.382198883	-4.801380831	-5.100786395	-5.407516574	-5.149104917
60685	2	6	30101.23636	1	36.62	1	155	2	2	2	-0.997162637	-0.584823318	-2.853635511	-2.867726874	-4.010833906	-4.80703634	-3.592592225	-4.397194853
58263	2	1	15574.20347	1	29.49	1	676	2	2	2	0.729122667	0.66358403	-1.832581464	-2.687608396	-4.00299476	-3.912023005	-3.828641416	-3.40993107
71238	4	2	20343.01103	1	28.6	1	0.052	2	1	2	-1.359977052	-1.06784063	-2.739798905	-3.578531385	-3.656089644	-4.692181527	-4.317488139	-2.954910285
70318	3	6	86166.42825	1	23.8	1	0.15	2	2	2	-2.727888541	-0.559407476	-4.123332111	-4.958449473	-4.570078852	-5.703782575	-5.425069051	-4.97554396
67431	2	1	5830.301859	1	21.8	1	0.168	3	2	2	-2.089491878	-2.414137584	-3.969181413	-5.010635244	-4.404499509	-4.662328647	-4.564348159	-4.393199944
71213	5	6	68436.24737	1	20.8	1	0.038	2	2	2	-1.142620491	-1.376996405	-3.734202563	-4.995776189	-4.587365534	-5.580029296	-5.432704668	-5.031816133
52634	3	1	70760.57489	1	20.72	1	0.011	2	2	2	-2.56757576	-1.543235815	-4.784218386	-5.559043633	-4.727060005	-6.007994009	-5.771605103	-5.065385874
68652	4	6	86568.04773	1	35.3	1	0.011	2	1	2	-2.717182686	-1.691502867	-4.787491783	-5.799092664	-4.966183527	-5.575949047	-6.086774847	-5.360837659
64220	5	5	101559.2006	1	20.4	1	13.4	2	2	2	-2.002961616	0.704735618	-3.95514744	-4.988162412	-5.235403602	-5.730099859	-5.408016391	-4.358919043
66208	2	1	38183.09982	1	27.3	1	410	2	2	2	0.663282562	0.556534122	-1.491654877	-2.03726662	-2.893453431	-3.785729267	-3.397358619	-3.075774985
61815	5	1	50388.93324	1	40.94	1	0.047	2	2	2	-2.414874771	-2.226985098	-3.884166039	-5.386870805	-4.577313219	-5.303983187	-5.490860425	-4.961038313
31065	4	5	60904.75782	1	25.63	1	0.043	2	2	2	-2.554483287	-2.383536299	-3.185048959	-4.481649951	-4.115659745	-4.993053366	-4.688889461	-4.047147781
64914	5	5	17929.20399	1	18.9	1	0.029	2	2	2	-1.587271615	-1.800765417	-3.472656338	-4.258893952	-4.30890436	-4.571268594	-4.165803551	-4.040640377
28727	5	1	93751.04521	1	28.8	1	0.011	2	2	2	-1.791226407	-2.078473986	-4.182364892	-4.6936655	-4.607248143	-5.916016873	-5.255659299	-4.770151557
26068	4	1	107149.844	1	20.99	1	0.856	2	2	2	1.700914998	-1.324497093	-3.938929357	-4.37596886	-4.380161735	-5.632924743	-4.463360689	-4.746486891
53487	5	1	81895.4024	1	27.68	1	0.032	2	2	2	-2.011850133	-1.782592976	-3.604749909	-4.319288258	-3.915626591	-5.062307344	-4.830113857	-3.459710922
39903	5	1	16960.72474	1	38.3	1	10.5	2	2	2	-1.383271905	-0.201375449	-4.394427529	-5.45481306	-4.637023561	-4.790523374	-4.542830048	-5.964796132
39979	4	1	103627.468	1	36.44	1	0.049	2	2	2	-2.573141215	-1.812806239	-2.721201613	-3.999787793	-4.470489829	-4.226826563	-4.130466992	-3.763465811
57884	3	1	89211.28461	1	33.48	1	1.06	2	1	2	-1.553327667	-0.995024772	-4.593806399	-5.184988681	-3.992303829	-5.226661298	-5.259096653	-4.252503294
67619	5	1	120355.2946	1	31.3	1	0.027	2	1	2	-1.673680179	-0.279615926	-4.422848629	-5.450002023	-4.323059178	-5.450002023	-5.639243829	-4.227241208
30489	4	1	72852.65715	1	30.17	1	0.016	2	2	2	-2.323419684	-1.670553727	-4.169992177	-5.169798566	-3.996699474	-4.889050029	-4.35237541	-5.640137196
35412	5	1	77480.79503	1	26.76	1	14.2	2	2	2	-2.119659161	0.495179652	-2.901085987	-4.124044079	-4.462045296	-5.510338502	-4.999512878	-4.576426084
24074	5	5	113613.0284	1	24.73	1	0.605	2	2	2	-0.206464661	-1.626727698	-3.13064613	-3.627423705	-4.422801464	-5.253456244	-4.236437184	-4.150867804
56967	5	1	18840.45707	1	23.27	1	0.047	2	2	2	1.090244039	1.058368831	-1.626245029	-2.310953339	-2.407945609	-2.671236223	-2.91568956	-1.437587656
60828	5	1	69108.50067	1	20.64	1	0.011	2	2	2	-2.206110092	-0.428222095	-4.341820177	-5.101149234	-4.749751433	-5.496143135	-5.200678809	-4.312691934
70983	5	1	83232.54639	1	20.4	1	0.048	2	2	2	-2.227683783	-0.715620036	-3.8066625	-4.842299965	-3.506557897	-4.842299965	-4.842299965	-4.317488139
37714	5	1	78524.67776	1	19.85	1	0.02	2	2	2	-0.116366985	-1.340675166	-3.151680648	-4.710474814	-3.460655645	-5.044481054	-4.864396977	-4.610064845
59116	2	3	20205.04384	1	56.65	2	1.76	2	1	2	-3.370681843	-1.923762855	-4.097165457	-5.823327787	-4.023662973	-4.842498365	-5.178970576	-4.368040419
23680	2	1	34355.79077	1	38.63	2	0.369	2	2	2	-2.111377906	-1.886182049	-3.767924306	-5.562233434	-3.670928972	-4.834674172	-4.993593091	-4.131534847
71223	4	5	30320.43086	1	21.5	2	0.011	2	2	2	-2.234376839	-1.011895072	-4.347341113	-4.665794777	-5.478288647	-5.478288647	-5.478288647	-4.442651246
25556	4	5	32029.85047	1	46.58	2	0.089	2	2	2	-1.556698187	2.492229022	-4.588416122	-5.541206077	-4.703167653	-5.869113118	-5.391674435	-5.392998005
63698	1	5	33628.17707	1	33.5	2	0.011	1	2	2	-2.101571403	-1.180354554	-3.181834552	-4.448327732	-4.401074825	-4.401074825	-4.725314445	-4.464588232
34869	4	1	25859.30067	1	30.71	2	0.026	2	1	2	-3.613629283	-1.804236991	-5.044271605	-6.006968921	-5.635405113	-6.294650723	-5.556689729	-6.862634697
65244	2	1	19120.17512	1	40	2	0.941	2	2	2	-0.775856672	-1.587515034	-4.130025171	-5.267858193	-4.23823872	-5.154529452	-5.020998103	-3.754931141
71438	4	1	14020.96792	1	34.6	2	0.011	1	2	2	-2.984979473	0.225842608	-3.891955462	-5.541939429	-4.632569132	-5.651138603	-5.864712784	-5.773741098
55916	5	1	71930.98326	1	24.23	2	0.065	2	2	2	-1.271343617	-1.042060118	-3.042252283	-4.295015231	-3.061483647	-4.058626495	-4.007333195	-3.846065055
40077	5	1	6692.224906	1	29.25	2	0.04	2	2	2	-3.976798675	-1.886701381	-4.649603276	-6.202406344	-5.291799852	-5.195601766	-5.215019961	-5.194123671
60013	4	1	23935.77134	1	28.33	2	282	2	2	2	0.150271336	0.618346421	-1.766474375	-2.041899691	-3.257785067	-3.764570278	-3.815580649	-3.752546078
71841	5	1	29281.49854	1	33.3	2	0.02	2	2	2	-2.732732488	-0.922924255	-4.766231707	-5.616770998	-5.226573429	-5.663291223	-5.76337453	-5.375609078
51770	3	1	65138.42385	1	23.41	2	0.011	2	2	2	-3.158707307	-1.567686117	-2.989549864	-4.176715573	-2.974259062	-3.833770807	-3.207315009	-4.467770336
69402	5	5	16582.23649	1	26.2	2	0.212	2	2	2	-2.187615719	-0.928142295	-3.250995379	-4.628427042	-3.824054254	-4.616731056	-4.927943621	-5.045726553
64347	3	5	32838.14988	2	47.7	1	0.176	1	1	1	-1.250451232	-1.223819102	-3.923000084	-5.285302035	-4.541723949	-4.897228621	-5.413919482	-5.001939562
65876	4	1	20984.73716	2	46	1	150	1	1	1	-0.686767574	-0.376003398	-2.704556312	-3.369698715	-4.556380022	-4.969013619	-4.755993076	-4.570768759
39349	4	5	21210.21619	2	36.08	1	0.131	2	1	1	-1.601695617	-1.952829169	-4.418685972	-6.252292313	-4.218760688	-5.993881065	-5.549575968	-5.530707536
52356	5	5	24459.35425	2	23.88	1	0.032	2	2	1	-2.946942109	0.047273864	-3.506557897	-4.778441896	-4.230476705	-5.057155367	-4.923623955	-4.278485982
61451	5	1	60851.68697	2	23.89	1	0.017	2	2	1	-1.630104549	-0.574152758	-4.058626495	-4.560718467	-3.405753204	-4.651690154	-4.751773618	-4.438116086
56926	4	3	21780.87112	2	23.36	1	0.306	2	1	1	-0.860619535	-0.918292735	-3.586322866	-4.933674253	-4.366153286	-5.426150738	-5.083205987	-4.312500572
53095	2	5	22498.50756	2	33.52	1	140	2	1	1	1.310165117	1.516512981	-1.44564004	-2.437477961	-3.255243458	-3.871201027	-4.087227111	-2.634069792
65713	1	3	14841.44997	2	29.5	1	0.036	2	2	1	-2.239486752	-0.614725218	-2.770485671	-4.023248632	-3.290456631	-3.696805502	-3.912023005	-4.447267184
67622	3	5	18261.32678	2	37.3	1	0.021	2	2	1	-2.710129511	-0.779306478	-2.769862474	-3.916483991	-3.567739039	-4.307155925	-4.212646998	-4.575928327
61821	1	5	23722.34993	2	34.68	1	213	1	1	1	-0.111037978	-0.285145609	-2.267493769	-2.768406998	-4.183956737	-4.265302364	-3.80594847	-4.407100288
64877	3	5	19199.45957	2	32.5	1	0.202	2	2	1	-2.783063568	-2.360534723	-4.14254666	-5.341242404	-3.903654767	-4.720854588	-4.572109368	-4.163937885
69018	2	6	16964.61034	2	19.4	1	363	2	1	1	1.056326208	1.455068108	-1.097320988	-1.468699408	-3.196652698	-3.730169725	-2.694380015	-2.484457307
70352	4	4	29652.80587	2	26.2	1	281	1	1	1	4.14713432	0.698155626	-1.244561399	-2.02609993	-3.267298402	-3.901573591	-3.948390664	-3.269505918
56647	2	5	34476.42985	2	28.46	1	194	2	2	1	-0.369980697	-1.354650809	-3.434454593	-4.767139502	-3.20265298	-4.254118533	-4.350745356	-3.515947643
69866	1	1	13337.26847	2	25.4	1	0.031	3	2	1	-1.760987811	-1.951341541	-5.010635244	-5.911421963	-5.109075312	-5.768320996	-5.991464547	-5.480638843
58111	4	1	34241.29562	2	30.64	1	43.2	1	1	1	0.540497312	-0.014169684	-2.147770182	-3.558259275	-4.526918034	-5.147494561	-5.345945386	-5.167697258
71025	2	5	9722.610426	2	32.1	1	0.678	1	1	1	-2.241581033	-1.990603878	-4.054813705	-4.621430674	-4.535102665	-4.994634886	-4.734103822	-4.820281582
56902	5	3	16582.34877	2	25.11	1	0.14	2	2	1	0.288976966	-0.232408904	-1.757711589	-2.286255736	-2.505358274	-3.664781906	-2.777478707	-1.577041557
24425	2	5	34926.09302	2	40.03	1	67.5	2	2	1	-1.674776754	-1.026049796	-3.276240142	-4.130179015	-5.223209894	-5.80914299	-5.268758564	-5.698794933
30003	1	1	22352.59559	2	31.56	1	0.067	2	1	1	0.136190354	-2.214024916	-3.767057235	-4.772406105	-3.58849128	-4.721704002	-4.520829038	-4.56019682
70614	3	5	28674.92773	2	32.7	1	0.174	2	2	1	-1.952940797	0.427300812	-2.528727148	-3.954842984	-3.047340776	-3.512563931	-3.711896813	-2.065881204
67105	3	1	36984.7395	2	31.8	1	230	2	1	1	0.47743211	0.475180266	-1.766467975	-2.343163451	-3.197183	-4.553876872	-3.579317246	-3.651009191
40828	3	1	35295.81749	2	29.62	1	259	2	1	1	0.530126105	0.703208648	-1.34101073	-2.14400853	-3.110182061	-3.752837109	-3.253447187	-3.61109083
66798	4	1	35315.23469	2	30.5	1	0.018	2	1	1	-2.134398051	-0.541827571	-4.405456912	-4.882381007	-4.155100741	-4.777020399	-4.841558944	-3.850779375
60925	2	4	14357.51836	2	34.63	1	0.111	2	1	1	-2.463060077	0.252313929	-4.132452867	-5.361118305	-3.64133231	-4.872765489	-5.398858625	-4.07198767
58738	3	5	24174.29132	2	32.84	1	0.011	2	1	1	-2.126476488	-1.63198755	-4.911034559	-5.752234756	-5.36827599	-6.383506747	-6.306545772	-5.888810491
54908	2	3	19061.00957	2	28.01	1	234	2	1	1	-0.066317881	0.00332779	-2.046651716	-2.612740026	-3.563716323	-4.199705078	-3.999034401	-3.352407217
65069	1	1	11580.24195	2	24.7	1	0.05	1	2	1	-2.665357618	-2.489171053	-3.966681429	-4.87179891	-4.085869914	-4.648655307	-4.671128167	-4.265663059
65328	4	5	11078.14334	2	21.3	1	35.2	2	2	1	0.136801041	-0.448946887	-2.598299337	-3.372609925	-3.669076827	-3.746508567	-3.464137181	-3.390257442
69822	1	1	9111.200197	2	22.3	1	0.202	2	1	1	-0.896125063	-1.169988953	-3.336658848	-4.642910476	-3.773872665	-3.823469601	-4.212127585	-4.374646495
38314	1	1	34571.93046	2	35.91	1	470	1	2	1	2.018529504	1.544362501	0.266160128	0.646248427	-0.710708482	-0.679370516	-0.125300219	0.001430976
69607	1	3	34025.01199	2	24.4	1	477	2	2	1	0.93282855	1.22182548	-0.980309908	-1.457888013	-3.314186015	-3.767192063	-3.582999585	-2.844182379
67513	3	1	20915.63371	2	23.1	1	190	2	1	1	0.659211487	0.273196473	-2.980014862	-3.204133553	-4.27864829	-4.92983123	-4.368260465	-3.62930374
39931	2	5	30964.7048	2	31.67	1	0.112	2	2	1	-3.079787457	-2.632274126	-4.346874495	-5.809258997	-4.484658255	-5.547552358	-5.43563443	-5.560797558
34627	3	3	29975.74806	2	28.91	1	116	2	2	1	-0.629953921	0.137772988	-2.772383719	-3.007174143	-3.823553991	-4.754639341	-3.932031038	-3.697607634
40875	4	5	45095.00537	2	48.07	1	62.4	2	1	1	0.327917609	0.046683624	-2.49486162	-2.805592459	-3.653784664	-4.080347579	-4.033997212	-3.770263711
65102	4	1	18259.4558	2	37.9	1	0.95	2	2	1	-2.967842028	-1.497959782	-4.504365492	-5.942193356	-4.536850915	-5.474596655	-5.766302874	-5.0259027
67582	2	1	22494.73485	2	30.7	1	16.4	2	2	1	1.432924456	-0.769758283	-2.850550264	-3.300221464	-3.203371638	-4.738701579	-3.993368645	-3.616558793
65877	4	1	10321.62644	2	26.7	1	11.63851	1	2	1	-2.084103552	-1.286343801	-3.511739264	-4.589785243	-4.559707839	-5.108273702	-5.439630962	-4.702808704
23694	2	3	25372.41148	2	28.09	1	0.034	1	1	1	-0.12680486	-0.394508683	-4.054483054	-5.09220702	-4.242844547	-5.328776574	-5.259096653	-5.048856455
36915	3	6	46463.41452	2	23.86	1	394	2	1	1	0.752409387	0.674902098	-1.119982526	-2.220499842	-3.408918856	-3.558272473	-3.052492421	-2.988926962
34618	4	4	76254.50701	2	22.18	1	547	2	2	1	1.576916659	1.386195652	-0.989991057	-1.554222189	-3.049613482	-3.424226979	-2.784614163	-3.068255828
68301	3	3	169896.2362	2	32.6	1	142	2	1	1	-0.055935632	0.353020274	-1.764455635	-2.494229977	-3.932225713	-4.565949473	-4.396531321	-3.175816335
22809	4	3	39667.97637	2	28.92	1	0.054	2	2	1	-0.30280159	-1.427332996	-4.897007814	-5.919886859	-5.41986779	-6.238100394	-5.686431969	-6.166823678
68944	4	3	21872.03475	2	25.5	1	0.011	2	2	1	-1.226962323	-2.302585093	-3.585338765	-4.751773618	-3.804392353	-4.518158801	-4.751773618	-3.670860966
56877	3	3	21736.8123	2	45.93	1	0.034	3	1	1	-0.990137981	-1.47930211	-4.288258443	-5.386870805	-4.24005635	-4.83255999	-5.186200129	-4.508320374
28043	2	1	27530.30449	2	31.91	1	0.085	2	2	1	-2.149649488	-1.894844888	-3.862647632	-5.094927644	-4.781805102	-5.839691205	-5.630599394	-5.009144007
68571	4	1	10524.38344	2	25.3	1	0.016	1	2	1	-3.667569649	-0.439220781	-4.837975639	-6.294650723	-5.196038434	-5.711504614	-6.253828772	-5.196038434
64376	3	3	34296.12076	2	22.5	1	392	2	1	1	0.832407325	0.707214438	-1.682560177	-2.092864565	-3.714854955	-4.605170186	-4.473242679	-4.117691944
64184	2	3	36780.1511	2	28.9	1	259	1	1	1	0.807591315	0.866706503	-1.31980462	-2.184802057	-3.766840996	-3.927771362	-3.688879454	-3.517029197
56652	1	6	9357.580369	2	27.47	1	0.011	1	1	1	-0.513290781	-0.348912939	-2.726399347	-3.495258345	-2.991197113	-3.227435076	-3.606043445	-3.221720768
55298	3	3	21922.56887	2	32.68	1	269	2	1	1	0.147187719	0.25459792	-1.738245787	-2.36811458	-3.669637219	-4.240527072	-4.197802156	-3.314757601
24966	3	3	47851.72954	2	32.51	1	571	2	2	1	0.572371542	0.487567342	-1.364158736	-1.788057996	-3.156925917	-3.5015748	-2.586269792	-2.946237462
67243	2	3	8538.749518	2	31.1	1	0.536	1	1	1	-3.175131273	-0.711029702	-4.032859492	-5.290220237	-5.258471464	-5.703782575	-5.588713251	-4.812184392
55306	2	1	22527.53483	2	25.09	1	0.071	2	2	1	-0.235722334	-0.27403207	-3.451681277	-4.2742076	-4.877584736	-5.80914299	-5.253196975	-4.097426206
60332	2	1	24300.32028	2	39.28	1	95.8	1	2	1	1.218709833	-0.26103182	-2.433921092	-3.714854955	-4.555159719	-4.418584235	-4.298439888	-3.912023005
59417	1	3	17795.08218	2	35.09	1	0.357	2	1	1	-3.625317973	-0.312465835	-3.997614936	-5.166741009	-5.113395028	-5.414149182	-5.607052848	-4.426762529
63134	3	2	12345.74067	2	34.6	1	0.032	1	1	1	-0.716559621	-0.980058201	-3.899702515	-4.982120143	-4.03498474	-4.775987926	-5.044251904	-4.325786954
60520	5	4	16657.86219	2	20.17	1	331.89868	2	1	1	0.097716919	0.21714972	-1.92646194	-2.083788327	-3.63951574	-3.961415739	-3.354129872	-2.205086727
26625	4	3	71536.6703	2	34.4	1	331	2	2	1	0.792982784	0.880311188	-1.410078093	-2.422119575	-3.602776073	-4.839100329	-4.002535303	-4.351087271
70739	2	1	22854.14056	2	29.2	1	150	1	1	1	-2.307283614	-1.036518159	-3.60499797	-4.812809551	-4.110092919	-4.738701579	-5.267545708	-4.721002002
61949	2	3	4877.462322	2	33.02	1	0.046	1	1	1	-0.914729451	-1.410757835	-3.586022081	-4.96482571	-3.789621009	-4.605170186	-4.800070484	-4.341204666
66051	5	1	30372.92542	2	38.7	1	0.011	2	2	1	-3.375808153	0.159645758	-4.278954439	-5.963293503	-4.73192187	-5.408983041	-5.76262302	-6.238705626
68455	3	5	39638.56259	2	32.7	1	150	2	2	1	0.40274956	0.350418123	-1.639547712	-2.508921528	-3.595111299	-3.741065189	-3.937775523	-3.55874366
52341	3	5	20850.85519	2	28.71	1	168.44956	1	1	1	-0.343652593	-0.221083818	-2.420625898	-2.836000727	-3.943439217	-4.842590416	-4.51173622	-3.998097639
67381	4	3	32680.7991	2	27.2	1	459	2	1	1	0.824261438	0.74826648	-1.555990079	-1.978798017	-3.360846096	-3.972647649	-3.112045799	-3.724811466
65820	2	2	10696.88228	2	26.4	1	0.035	2	1	1	0.281831659	-0.534245898	-3.645394346	-4.787491783	-3.831980282	-3.857955789	-4.237445437	-3.969181413
57633	3	5	33861.79211	2	24.56	1	350	2	2	1	0.67982653	0.571207792	-1.251022061	-2.019839425	-3.399683388	-3.843703781	-3.393650164	-2.850277298
68736	3	3	31184.43814	2	27.68	1	287.283	1	1	1	6.872879449	0.643973878	-1.847306281	-2.92867676	-4.27216015	-5.006611202	-4.448718042	-4.254967784
57584	3	3	23355.07934	2	33.34	1	1.41	2	1	1	-1.041287222	-1.180907531	-3.324236341	-3.9633163	-2.995732274	-3.772261063	-3.912023005	-2.419118909
53114	1	5	6974.064996	2	26.97	1	0.023	1	1	1	-2.205832953	-0.486003971	-3.153593526	-4.621170511	-4.637431015	-5.03473277	-5.452468113	-5.52942908
22555	4	6	102918.9869	2	20.91	1	245	2	2	1	0.67259525	0.68883435	-1.469142808	-1.752172323	-3.614733817	-4.770069829	-4.017643944	-3.692741462
67326	4	5	25148.05853	2	52.8	1	275	2	2	1	0.330466845	0.783632907	-1.286981508	-2.436116486	-3.413031854	-3.824092946	-3.901053986	-2.988406235
56439	2	5	29615.97373	2	38.01	1	0.024	2	1	1	-1.836633782	-1.351381556	-5.087008206	-5.646623994	-5.096577734	-5.849148305	-5.551313866	-4.953476814
71625	5	6	20139.5882	2	33.9	1	0.492	2	1	1	-2.934003828	-1.336921277	-4.316468209	-5.629091508	-4.450436619	-4.953136871	-5.193773584	-4.475216624
71575	2	3	17817.12784	2	31.4	1	283.1923	2	1	1	0.138653602	0.28311753	-1.617431562	-2.140098012	-3.444809891	-4.081686159	-3.775311973	-2.923263493
66108	1	1	20296.09762	2	24.1	1	0.017	2	2	1	-2.817693374	-1.97346583	-4.657813971	-5.560681591	-4.531062192	-5.224209466	-5.378359991	-4.657813971
23332	4	1	28081.83418	2	34.57	1	97.8	1	1	1	-0.113020733	-0.23969949	-2.64396938	-3.693030899	-4.311701339	-4.561495081	-4.213128098	-3.904196562
70385	3	6	18506.3935	2	26.1	1	497	2	2	1	0.511708117	0.586634851	-1.236012156	-1.878083121	-3.42489948	-3.74762894	-3.167657611	-2.798014335
26358	3	1	44870.41708	2	23.48	1	0.057	2	1	1	-2.78303647	-0.769978321	-4.467753078	-5.256623177	-5.429680141	-6.27877922	-5.417607562	-5.851472023
66457	2	1	17530.38895	2	40.5	1	0.029	1	1	1	-3.399660114	-2.049733384	-3.34802125	-4.790573446	-4.448824089	-4.391300303	-5.041887909	-5.210024844
55176	3	3	22290.18641	2	37.95	1	414	2	1	1	0.809191331	0.710227746	-1.527439078	-2.407945609	-3.681633053	-3.902973179	-3.756574482	-3.326764784
66565	4	3	38685.95986	2	29.2	1	0.011	2	2	1	-2.703515045	-2.061423038	-4.412798303	-5.105945484	-4.575317252	-5.268464433	-5.462620475	-4.667690585
52485	3	3	18838.41419	2	28.09	1	93.5	2	2	1	-0.842065671	-0.446799529	-2.715867562	-3.192585124	-4.467548794	-4.503916432	-4.391911408	-3.774401613
62431	2	5	29542.26576	2	18.9	1	174	2	1	1	0.664189319	0.703874193	-1.20009394	-1.491953877	-3.0615272	-3.477100686	-3.117671911	-2.208498653
57848	1	3	6487.668059	2	33.37	1	0.011	2	2	1	-2.278087621	-1.708153885	-5.002667124	-5.999496719	-5.355946479	-6.255430093	-6.388961486	-5.243829181
52754	3	1	39602.33948	2	33.14	1	338	2	1	1	0.030419691	0.269411335	-1.915568687	-2.365834121	-3.96161995	-4.356547522	-4.232494903	-3.80868067
56028	2	1	19364.17167	2	32.16	1	151	1	1	1	0.26020576	0.306704538	-1.919076447	-2.73220318	-3.519264553	-3.599094145	-3.729070315	-2.99421826
56245	4	6	20386.2203	2	28.66	1	3.86	1	1	1	0.19596266	-1.026808557	-3.734341824	-4.662328647	-4.404499509	-5.298317367	-5.261949758	-4.061554752
66817	3	2	26177.95898	2	38.7	1	0.011	2	1	1	-3.383704213	-1.715888344	-4.082648528	-5.764407065	-5.54126345	-5.646623994	-5.972046307	-5.646623994
64175	2	2	39416.92173	2	32.1	1	0.011	2	1	1	-0.33738174	-0.87183897	-3.618675189	-4.988162412	-4.477336846	-5.991464547	-5.824410616	-5.344837439
70061	2	5	7433.956549	2	21.6	1	28.48302	1	1	1	0.556380747	-0.407772115	-2.901212915	-5.13059469	-4.33946704	-4.546081237	-4.785754133	-4.765134851
66981	4	1	27921.27272	2	42.3	1	161	3	2	1	-0.523456498	-0.057289141	-2.490850206	-2.897060749	-3.852124859	-4.414651898	-4.533711198	-3.834833379
59636	3	1	21698.02998	2	31.33	1	0.015	2	2	1	-2.767349941	0.221607018	-4.55589909	-5.703782575	-4.667690585	-5.308469728	-5.703782575	-4.734381893
71194	4	3	11982.12546	2	24.8	1	300.40879	2	1	1	0.105688331	0.419680529	-1.488381551	-2.268738187	-3.65344903	-3.43284032	-3.23124711	-2.349573603
53759	5	5	19650.85964	2	27.68	1	282	1	1	1	0.378714072	0.479669601	-1.63961853	-2.270667492	-3.267328211	-3.678126673	-3.803289819	-2.771508218
71527	4	3	33220.14031	2	37.1	1	0.09	1	1	1	-0.877470741	-0.439539089	-2.796881415	-3.119784915	-3.605764535	-4.395449682	-4.540631634	-3.342928483
24517	3	1	44870.41708	2	36.31	1	55.9	2	2	1	-1.841221626	-1.077668445	-2.834814621	-3.623752868	-4.119843371	-5.135798427	-4.452701577	-4.632601816
70495	4	1	26360.02359	2	32.7	1	0.011	2	1	1	-1.689859477	-0.906490427	-4.605170186	-5.105945484	-4.490759854	-5.703782575	-5.703782575	-4.966183527
62259	4	3	7645.782314	2	41.7	1	1.11	1	1	1	-3.213854901	-1.016259396	-4.926985285	-5.389608872	-5.531578933	-5.677290798	-5.332450324	-5.737915329
58240	1	3	22463.48736	2	31.2	1	0.125	2	2	1	-1.903489433	-2.551351755	-3.371291902	-5.047003005	-4.430816791	-5.334684922	-5.618260406	-5.03778632
26089	4	1	42025.00325	2	31.2	1	0.068	2	2	1	-4.207047635	-2.475218579	-5.081928255	-6.326494305	-5.361608027	-6.021112949	-6.007669948	-6.081549443
55488	2	2	32467.20656	2	31.13	1	0.093	1	1	1	-0.983435248	-0.466813528	-4.654410852	-6.443020506	-4.949480883	-5.79819217	-5.731181524	-5.694813913
66885	1	1	7260.756717	2	24.8	1	0.197	1	1	1	-2.543747144	-0.809146095	-3.936120533	-4.816479291	-4.183956737	-5.03473277	-5.381008996	-5.236759533
60553	1	5	10143.67545	2	24.7	1	351	2	1	1	-0.684221614	-0.359387981	-2.585679996	-3.598807625	-4.481021764	-4.475958485	-4.379730393	-4.30890436
67625	1	2	29418.97982	2	27.68	1	0.011	1	1	1	0.158381349	-0.465883098	-4.087913645	-5.331107123	-4.671861529	-5.176956561	-4.948114964	-6.772210041
64604	2	3	24548.13518	2	38.3	1	0.016	1	2	1	-1.849773866	-1.305971972	-3.784189622	-4.769473294	-3.912023005	-5.057155367	-5.329088994	-3.927290462
62530	2	3	156265.607	2	36.3	1	187	1	1	1	0.29289573	0.56765267	-1.570508617	-2.208929172	-3.582065443	-4.138961624	-4.131385838	-3.470839818
56500	1	1	12467.37972	2	30.12	1	0.011	1	1	1	-0.490418	-1.473224934	-3.217025687	-3.777103683	-3.984992003	-4.540631634	-4.392451182	-3.861470728
70423	2	3	39033.4013	2	29.7	1	0.011	2	1	1	-2.582372993	-0.611148345	-4.486610474	-6.134027689	-4.814424639	-5.560681591	-5.984495686	-5.830345177
51740	1	1	14542.44566	2	29.15	1	0.043	2	2	1	-1.680140319	-0.686214744	-3.088610639	-4.346155988	-3.261057441	-4.452262507	-4.437447425	-3.483634263
64252	3	1	11234.19792	2	25.2	1	13.4	2	2	1	-2.573446903	-1.267696404	-3.781825571	-4.635202474	-4.284030465	-5.404335654	-5.119948444	-4.114668032
66942	1	1	20582.94107	2	47.8	1	5.82	2	1	1	-2.122349043	-0.485320333	-4.104394898	-5.585999439	-4.465408244	-5.729100283	-5.65499231	-4.362224007
70291	4	5	35629.3762	2	40.5	1	565	2	1	1	0.75319775	0.872568193	-1.251422404	-1.982801868	-3.391488555	-3.693769431	-3.679170657	-3.301462424
69347	1	1	20085.33567	2	30.1	1	437	1	1	1	-0.110719435	0.73127187	-1.664736554	-2.713126353	-4.49728118	-4.330227136	-4.643884715	-4.349645257
64227	4	5	24681.23583	2	26.8	1	0.011	2	1	1	-2.438250956	-0.73521373	-4.16547191	-4.938661809	-4.479129428	-5.072193142	-5.283502254	-4.403143556
53316	2	1	26501.37002	2	41.75	1	382	2	1	1	0.729397037	0.893972603	-1.42416563	-2.15636854	-3.603287507	-4.120208058	-4.120208058	-3.329371643
53807	4	4	17932.22281	2	41.08	1	0.016	2	2	1	-0.220588339	-0.589788668	-3.778126186	-5.083394714	-4.130062666	-4.582047781	-4.716395868	-4.942812687
37040	4	1	25599.21534	2	36.24	1	0.017	1	1	1	4.569276187	-1.185894768	-3.542944638	-4.535441159	-5.307602137	-5.68668055	-5.015251934	-4.836596318
55766	1	1	12864.77293	2	27.75	1	0.028	1	2	1	-3.348333896	-1.288390145	-4.737341932	-6.861235309	-5.025023966	-5.621544271	-5.793394649	-5.327304874
56965	5	5	18897.23409	2	17.47	1	11.6	2	2	1	-1.693459112	-1.22277593	-3.021955476	-3.759554397	-4.32932254	-4.691112571	-4.653372263	-4.223515715
65101	5	3	10913.0829	2	27.68	1	0.011	2	1	1	-0.059514128	-1.158273832	0.738492264	-0.435709561	0.037483093	-0.791740521	-0.074514038	-0.274071415
71403	4	1	31552.00499	2	45.4	1	99.4	2	1	1	-0.660776801	-0.169958298	-2.789531443	-2.968117107	-3.306341851	-4.037019496	-4.000854219	-3.423442991
56164	4	4	21780.87112	2	43.54	1	0.015	2	1	1	-2.508634215	-2.173373365	-4.143824617	-5.333408729	-4.211265914	-4.753590151	-5.139252666	-4.753590151
64198	3	2	14275.35524	2	31.4	1	0.2	1	2	1	-2.476322908	-0.999625491	-4.265010186	-5.621090664	-5.054695338	-5.466940063	-5.426934682	-4.989312499
52422	1	2	8328.451137	2	30.96	1	0.015	1	1	1	-2.64971089	-2.164771839	-4.849049622	-5.674368537	-5.108560851	-5.652862295	-6.284133969	-5.392136079
59712	5	6	17976.7966	2	20.58	1	0.054	2	2	1	-2.37912517	-1.5847453	-4.099621642	-4.984659846	-3.788409047	-4.841558944	-4.716395868	-4.371555331
23706	3	1	62947.17598	2	27.82	1	0.102	2	2	1	-2.88021388	-1.773342007	-3.969277824	-5.293621609	-4.66745014	-5.44600703	-5.130926046	-5.214394688
52283	1	1	6906.320246	2	27.64	1	0.011	2	1	1	-1.254291914	-0.342359905	-4.483280395	-5.503111797	-3.819241292	-5.503111797	-5.375278328	-5.053194891
68377	4	4	8877.414759	2	23.6	1	298	1	2	1	0.538468583	1.12251481	-0.889857474	-1.246118424	-3.026682529	-4.020032527	-3.401197392	-3.286594009
62108	1	1	13021.33504	2	28.98	1	0.011	1	1	1	-2.406328794	-1.488208826	-3.839476602	-5.615558159	-4.403617243	-5.179456157	-5.563598621	-4.889621217
56211	5	3	22635.58631	2	26.72	1	0.033	1	2	1	-0.972380199	-1.897119985	-4.295015231	-5.042970745	-4.295015231	-4.605170186	-5.042970745	-4.364008108
60344	1	2	12067.64001	2	35.96	1	0.011	2	1	1	-2.783389707	-0.221716	-4.670089686	-5.919808665	-4.544209527	-5.611073037	-6.056384154	-4.864681344
70219	1	2	42617.52521	2	29.9	1	0.223	2	1	1	2.531746862	-1.319485692	-3.902973179	-5.393627446	-3.319198552	-4.762355716	-4.874833705	-4.090714778
58769	3	1	18056.19327	2	34.24	1	0.023	2	2	1	-3.140017256	-0.982814128	-3.869356553	-5.010635244	-5.033982583	-5.64406311	-5.587710235	-5.159670829
67708	2	1	23047.56997	2	31.8	1	349	2	1	1	0.666845397	0.463906311	-2.055083096	-2.323347089	-3.558091536	-4.373841028	-4.290459451	-3.607362584
61679	3	3	27598.30431	2	27.29	1	5.36	2	1	1	-2.46766484	-1.737836097	-3.630962193	-4.968075642	-4.504790966	-5.38928923	-5.285971491	-4.400835946
34581	3	6	24064.31752	2	32.96	1	2.04	2	1	1	-1.157449395	-1.402558951	-3.08597701	-3.453506539	-4.044528696	-4.554660168	-3.962948736	-4.535415511
57034	4	1	22614.90307	2	27.66	1	0.019	2	2	1	0.471759899	-1.559160759	-4.139080456	-4.48738715	-5.298317367	-5.585999439	-6.110811305	-4.852030264
64055	3	2	16414.61117	2	39.1	1	0.021	1	2	1	-1.990098014	0.659547506	-3.973800382	-5.293719752	-4.329075691	-5.36009469	-5.554250674	-5.205944041
36703	3	3	33904.98584	2	32.91	1	0.055	3	1	1	-2.599817761	-2.101788702	-4.039099561	-4.613412763	-4.662202867	-5.040110038	-4.828187995	-4.388589886
65374	2	1	36870.32218	2	30.1	1	0.011	1	1	1	-1.86764417	-1.560037435	-3.837915012	-4.901436061	-3.44845026	-5.465371506	-5.743003252	-5.049856071
53873	1	1	10598.62921	2	34.88	1	278	1	1	1	-0.262602388	0.060213706	-2.022071513	-3.14988295	-4.094344542	-4.103913983	-4.012106469	-3.67940072
54620	2	1	18888.76707	2	31.45	1	0.011	2	1	1	-2.7656075	-1.827298829	-4.633825455	-5.889499469	-5.027729776	-5.638185202	-5.755968167	-5.952678544
56956	1	1	23031.02198	2	29.94	1	636	1	2	1	-1.30379314	-1.886344912	-4.208073328	-4.92675381	-4.630487994	-5.490689259	-5.225996705	-5.137049219
66362	4	4	36468.0412	2	24.5	1	0.037	2	1	1	-1.610909585	-0.450431709	-3.609742116	-4.1241975	-3.631721049	-4.87343415	-4.393861107	-3.654193894
61803	4	3	20120.87246	2	29.43	1	390	2	2	1	2.423788869	0.509000124	-1.206220579	-2.143855714	-3.581862287	-4.269438438	-4.071802631	-3.392427658
23683	1	4	40063.49794	2	35.94	1	166	1	1	1	-2.56590003	-1.343931785	-3.820154149	-4.976088661	-4.46371559	-5.183047531	-4.955288812	-5.634449901
62289	2	3	15969.74695	2	28.8	1	183	2	2	1	-0.894327005	-0.427350909	-2.091355812	-3.266061121	-4.509352226	-3.884473064	-3.747550678	-3.978425449
71496	1	4	6927.048144	2	25.8	1	0.019	2	1	1	-3.191871472	0.392288655	-4.21194515	-5.130701916	-3.937902458	-5.696509785	-5.464708017	-4.940183587
31517	3	3	55177.48504	2	35.17	1	0.183	3	2	1	-1.227474027	-1.943467132	-4.514252274	-5.883304913	-4.556433928	-5.86635517	-5.602053756	-5.809196992
53456	4	1	22017.81995	2	35.02	1	2.88	2	2	1	-2.950918251	-1.312203398	-4.278095684	-5.010635244	-5.099271445	-5.626490933	-5.610097069	-4.103313241
57780	2	6	22253.34833	2	34.57	1	195	2	1	1	-0.069071801	0.192171596	-1.959426496	-2.902936561	-3.744544015	-4.057464008	-4.035346222	-4.057464008
53600	4	1	79377.00495	2	29.93	1	97.8	2	2	1	-0.897955909	-0.467110181	-2.901854756	-3.699964305	-3.490932578	-4.161090253	-3.977086624	-3.627791768
52688	2	1	6437.94773	2	29.16	1	139	2	1	1	0.18029051	0.444379197	-1.872215304	-2.663617345	-4.456000807	-4.801502517	-4.546081237	-4.770249921
22888	5	1	15039.84708	2	27.58	1	0.026	2	2	1	-2.188787544	-1.811305963	-3.167433229	-4.557671331	-3.308981074	-4.152206223	-3.813428452	-3.96591177
31083	4	2	31293.95189	2	25.58	1	0.079	2	1	1	0.902408146	-0.306597626	-3.548769746	-4.585367559	-4.07140961	-5.156817804	-4.682771468	-4.723953722
38402	3	5	24254.19381	2	21.81	1	153.72447	1	1	1	-0.840524439	0.050166074	-2.253352827	-2.510139021	-3.801832274	-4.729311971	-4.097053127	-3.684884086
69622	5	1	28346.53309	2	51.5	1	244	1	2	1	2.937831503	0.926190287	-1.382711045	-2.16059598	-3.568251474	-3.985145248	-3.88047463	-3.678675294
68845	3	2	37024.30066	2	37.2	1	0.041	2	1	1	-2.13875497	-0.037944932	-4.312183085	-5.816260594	-4.472525687	-5.334422379	-5.682729159	-4.536650226
69696	2	3	32969.27328	2	30.6	1	43.22396	2	2	1	-1.053001777	-0.66251021	-3.638327186	-3.905869129	-3.716415598	-6.166406202	-5.388701479	-4.394449156
65862	4	3	27194.73651	2	28.6	1	456	2	1	1	2.03443747	1.210260686	-0.656889433	-1.489946936	-2.907439659	-2.955525854	-2.848196832	-1.733490559
60270	1	1	34860.62086	2	26.76	1	0.049	1	1	1	-3.020212484	-1.800028859	-4.281383139	-5.785460644	-4.848116397	-4.638395794	-4.708354405	-5.050640591
27703	1	4	40063.49794	2	25.18	1	95.9	2	1	1	-0.934454703	-0.243941674	-2.521017534	-3.251054732	-4.121373248	-4.738066809	-4.37053737	-4.974624873
60215	3	2	12164.07993	2	22.33	1	0.036	2	1	1	-1.979184939	-2.320934234	-4.651690154	-5.750302547	-5.105945484	-5.659330851	-5.393627446	-5.536728375
59953	4	5	21301.37954	2	35.53	1	0.9	2	2	1	-3.189588637	-1.436925378	-5.204916281	-6.329336243	-5.143168157	-5.676194643	-5.696813912	-5.957096744
29988	1	1	19027.82216	2	31.3	1	0.11	2	1	1	-2.043137192	0.054638803	-4.50368258	-5.751054602	-4.810333603	-5.571874336	-5.286441959	-5.569629625
59113	4	4	25345.94832	2	29.52	1	0.029	2	1	1	-2.055124235	-1.537713731	-4.451019478	-5.66604228	-5.070058759	-5.496143135	-5.783825207	-4.901436061
30309	4	1	14013.33601	2	27.92	1	163	1	2	1	-0.37509567	-0.328618453	-2.729754637	-3.25694427	-4.825376929	-5.031438386	-4.315137927	-4.820987639
56254	2	3	24911.53081	2	21.55	1	175	1	1	1	0.319168826	0.061203046	-2.07420935	-2.462215234	-3.350068041	-3.936920543	-3.440483681	-3.172821638
57036	3	3	20571.4402	2	20.89	1	8.67	2	2	1	-1.83126191	-0.637939023	-3.628752048	-4.34064142	-3.992652752	-4.945876735	-4.511141281	-4.54371739
37440	3	3	33904.98584	2	31.7	1	418	2	1	1	1.756870745	1.088732994	-1.102022787	-2.134476404	-3.51140382	-3.544400861	-3.393313888	-3.568968551
66781	4	1	11633.33771	2	31.7	1	0.011	1	2	1	-2.755240084	0.306162595	-4.163895625	-5.166741009	-4.363450249	-4.784371615	-5.28281318	-4.756720084
71887	1	1	13462.26855	2	28.9	1	0.018	2	2	1	-2.373202662	0.605060846	-3.659026482	-4.635941813	-3.713420579	-4.388105715	-4.546329649	-3.927290462
71704	2	1	73766.51033	2	28.1	1	0.011	2	2	1	-2.291927794	-0.445357475	-5.144166744	-6.551080635	-5.480638843	-5.81711132	-6.202773405	-5.480638843
68619	4	1	18043.17885	2	25	1	0.05	2	2	1	-1.410021922	-0.084131515	-3.518118734	-4.794412194	-4.475958485	-5.199877362	-5.199877362	-5.669880883
64433	2	1	7271.66356	2	23.1	1	0.336	2	1	1	-2.373285911	-1.60246569	-3.745756858	-4.919366816	-4.402020384	-4.938235333	-4.650553191	-4.529600575
71271	1	1	31404.45167	2	18.5	1	0.052	2	2	1	-1.15533676	-1.308973803	-3.337265829	-4.342059354	-4.342059354	-5.433236693	-5.628981264	-4.069415158
63915	4	1	20209.07641	2	36.7	1	317	1	2	1	1.01884732	0.96193309	-0.936493439	-1.880590683	-2.90497791	-3.158251203	-3.218875825	-2.627622952
55918	4	1	13063.91632	2	31.12	1	0.011	1	2	1	4.643709535	-2.12507439	-2.363569723	-4.058350954	-3.584566611	-4.544237659	-4.782269841	-5.868459614
58590	2	2	10272.51325	2	29.03	1	0.174	1	1	1	-1.028217259	-0.957030922	-3.212352647	-4.163711489	-4.208469372	-5.252273446	-4.908683717	-5.272476146
65297	3	1	14759.28044	2	28.2	1	0.057	2	2	1	-1.63689476	-2.117951395	-4.404499509	-5.385328816	-4.856484586	-5.298317367	-5.585999439	-4.619156439
67222	1	1	70136.54357	2	35.6	1	0.04	2	1	1	-1.413323035	0.17336957	-3.661480497	-4.692181527	-3.650727697	-5.053194891	-4.950010719	-4.911544407
63391	4	1	12180.6181	2	30.7	1	0.063	2	1	1	-3.0281357	-1.390166585	-3.00739421	-4.586030818	-2.299690736	-3.089883713	-3.339379956	-4.00035276
28631	4	3	88734.44577	2	25.99	1	0.941	2	2	1	-2.297038225	-2.212108028	-3.905384539	-5.141350029	-4.202779599	-5.703191449	-5.045321309	-5.504255533
62982	3	2	54110.53039	2	33.6	1	0.011	1	1	1	-1.810393546	-1.391951356	-6.396929455	-6.476972063	-4.495970908	-5.324292827	-6.189290315	-7.001784679
70664	3	1	40611.33033	2	33.1	1	0.234	1	1	1	-1.407670638	-0.689017786	-3.86159214	-4.664359095	-4.219048019	-4.86638574	-5.264415775	-4.436349355
32835	4	1	25821.20824	2	31.91	1	0.011	1	2	1	-2.181161873	-1.667529256	-4.373393131	-5.315886199	-4.43563545	-5.394086912	-5.009573508	-4.702136697
66154	2	2	74840.45014	2	27.8	1	0.011	2	2	1	-3.146902317	-1.96185753	-4.512577422	-5.459958799	-5.096290736	-5.78943808	-6.207173305	-5.814130407
62813	4	5	14397.3956	2	27.6	1	0.011	2	1	1	-2.745852572	0.213093215	-3.90399085	-5.736572437	-3.762491291	-4.959543638	-5.266568731	-4.448718042
66644	5	6	32536.71667	2	23.8	1	0.042	2	1	1	-1.952716476	-1.300822631	-3.969592851	-5.424880182	-3.739069189	-4.505419788	-4.739701049	-4.364008108
65885	4	6	21717.57353	2	21.9	1	0.048	2	1	1	-2.751633364	-1.275068725	-3.781252759	-5.390690583	-4.161238816	-4.455230044	-4.892852258	-4.370330581
52382	3	1	23157.36919	2	39.56	1	0.061	2	1	1	-0.942066519	-1.126956651	-3.894323421	-5.597975669	-4.515558027	-5.550908009	-5.956373117	-4.515558027
65736	3	1	17615.98168	2	28.2	1	0.016	1	1	1	-0.329170956	-0.877070019	-5.026764676	-5.999496719	-5.228791304	-6.032286542	-6.34244147	-5.322610059
64942	2	2	7433.956549	2	32.4	1	0.056	1	1	1	-2.56333162	-1.753638262	-3.460037895	-4.770494223	-5.100247468	-4.941642443	-5.474940948	-5.327304874
70442	5	1	41341.4322	2	28.6	1	0.036	2	2	1	-2.938915797	-2.224200565	-3.927527176	-4.809265561	-4.144828458	-4.685212919	-4.929409886	-4.95091607
68177	5	1	32780.68252	2	26.8	1	149	3	1	1	1.076274247	0.855532627	-0.669861096	-1.575282154	-3.018012546	-3.632851621	-3.34276859	-2.065973327
57734	1	1	8365.161334	2	28.52	1	0.038	2	1	1	-1.547134028	-1.383441291	-4.299788505	-5.372425369	-4.605170186	-5.857933104	-5.797308627	-5.263226129
55228	2	1	12635.93025	2	19.58	1	201	2	2	1	0.413656574	0.24432033	-1.874012407	-2.623720983	-3.883220994	-4.186801686	-3.886380551	-3.668313158
71401	2	1	32871.46768	2	37.7	1	0.308	1	1	1	-0.670714126	-1.714798428	-3.897207942	-5.072193142	-4.492374679	-4.858619091	-4.802529647	-4.005841773
51708	2	1	22444.20325	2	29.39	1	252	2	2	1	0.209523951	0.816356544	-1.659137583	-2.172088604	-3.955373454	-4.496179916	-4.69383584	-3.601868087
23276	3	1	53028.12128	2	27.02	1	88.1	2	2	1	-0.353379624	0.33859136	-1.9319172	-3.278324256	-4.990503897	-4.533403631	-4.387169195	-4.954410975
54698	4	1	5058.320293	2	43.2	1	0.031	1	1	1	1.334000975	-0.888954614	-1.965559302	-3.636036978	-3.114096866	-3.721979382	-4.001150766	-3.86656061
55744	3	1	26622.8837	2	37.44	1	213	2	2	1	-2.024239664	-1.680770845	-4.915801182	-5.763099133	-4.982246253	-5.68305645	-5.580777364	-5.2034833
53223	4	1	22084.0132	2	30.27	1	2.47657	2	1	1	-0.500037464	-0.694417829	-4.430816791	-5.52942908	-4.270968096	-5.975716009	-6.788210241	-6.788210241
68464	4	1	41959.54633	2	29.5	1	0.235	1	2	1	-0.698355526	0.312913026	-3.528440621	-4.471638831	-1.874012407	-4.073778285	-3.582999585	-4.000215734
67055	2	1	29210.27135	2	24.3	1	145	2	1	1	0.117783036	0.676998979	-1.466460532	-2.214031698	-3.506557897	-3.93071512	-3.43509894	-2.880421429
63875	2	2	11139.88899	2	41.6	1	0.116	3	1	1	-0.174562265	0.660968282	-2.464072566	-4.063254002	-4.489338386	-4.887021292	-5.280925682	-4.777020399
22698	3	1	42639.12562	2	35.1	1	79.2	1	1	1	-0.830011261	-0.438898747	-2.457632708	-3.401868927	-4.131669242	-5.120182897	-4.713318696	-4.536353143
71062	4	3	32453.56684	2	33.4	1	0.46	1	1	1	-1.30933332	-1.073169488	-3.420615458	-4.397530846	-4.174387295	-4.495970908	-4.252348828	-4.125597115
21685	5	3	50346.13107	2	29.21	1	243	2	1	1	1.150280915	1.209349977	-0.635067034	-1.058754993	-2.628918434	-3.451465633	-2.527366084	-1.496311265
60747	4	5	30968.88474	2	19	1	0.127	2	2	1	-1.903842698	-0.894912836	-4.595170054	-5.344598192	-4.798608587	-5.966649405	-5.986451931	-5.283354471
63965	3	1	22519.21638	2	34.4	1	0.054	2	1	1	-2.522875581	-1.805452796	-4.707361174	-5.611073037	-4.887154256	-5.857933104	-5.963293503	-5.087824863
64785	1	1	22383.01085	2	26.7	1	0.12476	1	1	1	-2.401215694	-0.415264345	-4.766714649	-6.248318979	-5.42164047	-6.140105633	-6.471462918	-6.192749253
62840	1	1	120724.7298	2	35.8	1	389	2	1	1	0.444258379	0.595779329	-1.716033757	-2.116566678	-3.6933338	-4.042384798	-4.135166557	-2.847312268
38801	1	5	19146.71715	2	31.46	1	184	2	1	1	0.548765797	0.369370977	-1.865934577	-2.614311501	-3.947179258	-4.028556822	-3.556894702	-3.823901145
52248	2	3	24081.07099	2	27.68	1	0.7	1	1	1	-1.906048613	-1.529395203	-3.55202026	-4.368781382	-4.674163093	-4.674163093	-5.010635244	-4.828313737
68260	2	3	11218.73045	2	41.8	1	0.256	2	1	1	-2.759604077	-1.131421915	-4.909491526	-6.447702243	-5.308267707	-5.609372882	-6.175768227	-6.416930546
58824	3	2	26047.98014	2	41.03	1	202	2	1	1	0.270369811	0.357931297	-1.797243869	-2.204680881	-3.691331418	-4.239960358	-3.949449417	-3.505198289
69167	2	2	30792.25976	2	35.1	1	0.011	2	1	1	-1.631910766	-1.069053487	-3.384668076	-4.787491783	-3.470190257	-4.237445437	-4.662328647	-3.544298221
61322	5	5	80523.69349	2	28.31	1	130	2	2	1	-0.210322862	-0.029046836	-2.581701806	-3.202875491	-3.868623679	-4.903663153	-4.689253345	-4.483809292
56573	3	3	12768.79408	2	27.3	1	1.7	2	1	1	-2.403898653	-1.395092072	-4.036213362	-5.398016825	-5.09433429	-5.43080656	-5.573907509	-5.118431941
57079	4	2	11583.36208	2	22.6	1	0.011	2	1	1	-2.13146273	-1.686776907	-4.451678066	-5.496431289	-3.84518301	-5.389947685	-5.072412671	-5.420719378
23731	1	3	97261.2425	2	19.97	1	496	2	2	1	1.117956235	0.965266825	-1.432144773	-1.562512319	-3.15545474	-4.599840514	-3.607983535	-3.892016575
61850	3	1	27444.59479	2	26.91	1	0.034	2	1	1	2.984935829	0.725974512	-4.386688685	-5.801420883	-4.368169569	-5.475998427	-5.625530323	-5.108273702
65113	3	1	12085.61582	2	24.2	1	0.053	2	2	1	-2.510360615	-2.099102583	-4.075062659	-5.189423321	-5.221684157	-4.950531373	-5.221684157	-4.789263231
27628	1	1	41818.30841	2	22.9	1	291	2	2	1	0.491856068	0.395626769	-1.570579794	-2.156272479	-3.724489803	-3.845199519	-3.272311491	-3.808703441
68561	5	1	148196.224	2	40.6	1	0.10287	2	1	1	-2.786011737	-1.497598429	-4.509860006	-6.046272643	-4.292795477	-5.233778908	-6.046272643	-4.572380395
67119	5	6	112542.8566	2	32.7	1	0.052	2	2	1	-0.639564473	-0.233763907	-2.505470631	-3.71760676	-3.95727961	-4.768209839	-4.697829044	-3.997426657
68787	5	1	150876.3484	2	27.5	1	0.011	1	2	1	-2.836102131	-2.074836776	-4.795213761	-5.917356461	-5.059906319	-5.66604228	-6.15851845	-6.071507388
64734	4	1	12882.00399	2	32.4	1	188	3	1	1	3.741558295	2.485756179	-1.88178562	-2.586301532	-3.733572055	-4.125281822	-3.935474658	-3.969960852
63957	3	5	23812.59189	2	35.4	1	73.5	2	2	1	0.075183714	0.383303537	-2.229945905	-2.82258509	-3.282501509	-4.300509765	-4.300509765	-2.703267143
71733	1	2	26631.04877	2	31.7	1	0.468	3	1	1	-2.926682668	-1.800392368	-4.500235291	-5.311165552	-5.027803172	-5.845248002	-5.760690661	-5.04747585
62373	1	1	36776.97412	2	27.68	1	262	2	2	1	1.994700313	2.299831305	-0.466011608	-1.300116665	-2.659260037	-2.813410717	-2.995732274	-2.946942109
57198	4	1	14106.78685	2	52.73	1	0.077	2	1	1	-3.066468822	-1.85766478	-4.636132407	-5.813216275	-5.262385324	-5.594162802	-5.898374284	-5.194177195
64857	5	3	189051.8935	2	47.7	1	0.011	1	1	1	-3.402691037	-0.322922657	-4.403143556	-5.313355271	-4.5194034	-5.172276609	-5.37587553	-4.897839742
21124	4	2	27905.86579	2	25.18	1	0.378	1	1	1	-1.451945309	-0.085378308	-1.694338179	-3.047211248	-3.985537961	-4.473386507	-4.722108241	-5.331161271
52626	2	1	21561.16172	2	31.77	1	335	2	1	1	0.45165014	0.526950554	-1.324485124	-2.161189963	-3.359954426	-3.864307514	-3.954255786	-3.443430152
66533	4	2	17448.66107	2	31.5	1	246	1	2	1	0.171148256	0.198547231	-1.912403735	-2.313758392	-4.056957048	-4.032786654	-3.470190257	-4.143134718
34562	4	3	37958.2581	2	28.69	1	0.44	2	1	1	-1.99558763	-2.439170436	-3.493552535	-4.713496206	-4.054998165	-5.213033831	-4.856358979	-4.698134958
56862	4	1	19102.53152	2	28.28	1	0.011	2	2	1	-2.521247686	-1.298086097	-4.847966723	-6.16781612	-5.223354246	-5.916501426	-5.734179931	-5.419098843
57165	3	1	27067.93405	2	27.36	1	0.08	2	1	1	-2.747639409	-1.845548954	-3.792292534	-4.428713712	-5.35238461	-6.205874349	-5.449548246	-5.121860976
22474	3	1	45852.5686	2	26.98	1	0.025	1	1	1	0.59026303	-0.248895639	-4.321328905	-5.174984073	-4.676375575	-5.993532684	-5.280344648	-6.018123973
53019	4	1	17361.2099	2	24.13	1	0.011	2	2	1	-2.203448724	-1.292957651	-4.449299814	-5.622813365	-5.322708834	-6.25142199	-5.955958031	-5.173863122
51713	4	1	15000.65642	2	35.77	1	0.011	2	1	1	-1.894456867	-1.723727059	-4.933674253	-5.863951227	-4.879607032	-5.863951227	-5.863951227	-5.051457289
54665	3	5	32185.69699	2	31.21	1	324	2	2	1	-0.093987525	0.426113207	-2.49674111	-2.883454569	-4.467969085	-4.641102177	-4.161238816	-5.346519444
58449	1	1	10247.31731	2	27.77	1	0.021	2	1	1	-2.008942557	-0.622648198	-4.150224993	-5.214935686	-3.79908261	-5.032614221	-5.175715029	-4.892852258
67530	5	4	22508.00501	2	30.2	1	0.028	2	1	1	-3.05645379	-0.9049215	-4.509155527	-5.439630962	-4.652798206	-5.134249228	-5.439630962	-4.660961582
60779	2	1	12832.30674	2	28.81	1	130	1	1	1	-0.190726723	-0.298998268	-2.601505412	-3.303263211	-4.677057456	-4.52201982	-4.028362009	-4.890927312
30324	2	1	37888.81209	2	22.14	1	454	2	1	1	0.420041685	0.866173062	-1.16093327	-1.37123335	-3.202448987	-3.854343894	-3.272804167	-3.424210156
52563	3	5	17275.84553	2	20.48	1	45.1	2	1	1	-1.158455966	0.310399996	-1.959830113	-2.784423178	-3.912023005	-4.493944514	-4.239710392	-3.331616451
63147	4	1	32025.63824	2	30	1	421	2	1	1	-3.10446547	-0.360651093	-2.821015309	-3.56193538	-4.199705078	-4.590132324	-4.570427272	-4.560718467
62363	2	3	143557.3439	2	25.8	1	422	2	2	1	1.55684051	1.624279609	-0.285779123	-1.405525724	-2.805505545	-2.922304801	-2.708050196	-2.302585093
67344	5	1	9847.238527	2	25.4	1	105.74215	1	2	1	-0.720771622	-0.570544859	-3.244565317	-3.745526507	-4.576596821	-4.868984832	-5.175715029	-4.508543328
31781	4	1	28122.50447	2	47.52	1	216	1	1	1	0.447767931	0.43549984	-1.498716614	-2.302423786	-2.562522824	-3.248273328	-2.926433196	-2.812307958
66974	3	1	11599.45461	2	31.6	1	352	1	1	1	0.269663567	0.465977679	-1.760814665	-2.452577758	-4.570078852	-4.420866428	-4.353855747	-4.6539603
59408	3	6	29998.78549	2	36.81	1	398	2	1	1	0.26457824	0.060824003	-2.387441626	-2.560214815	-3.920533719	-4.275988389	-3.632851621	-3.607533817
60908	3	2	10828.59576	2	28.69	1	983	2	1	1	-3.040800563	-2.110425085	-2.482198456	-3.030218444	-2.426957585	-3.430434213	-2.952607844	-3.275535863
64745	5	1	20899.6856	2	24.5	1	21.43432	1	1	1	-2.099958274	-2.04734675	-4.422848629	-5.946343965	-5.521460918	-6.381662001	-6.476972063	-5.378359991
22972	2	5	26102.26553	2	27.06	1	86.3	2	1	1	-0.773229889	-0.705948772	-2.93382221	-3.342551177	-4.567232315	-5.141883524	-4.482362727	-4.751352696
67652	3	3	118202.8077	2	26.9	1	115	1	1	1	0.018155858	0.403645271	-1.529502794	-2.70004041	-3.891261035	-4.259747128	-4.347658986	-4.235296056
57309	3	1	58532.02003	2	25.38	1	0.015	2	1	1	-2.044601038	-2.005853182	-4.133747127	-4.877814429	-4.651690154	-5.681309592	-5.232359416	-5.418945395
69709	4	5	127632.6927	2	50.9	1	0.084	2	1	1	-1.990713427	-0.517203306	-4.15600065	-4.749064344	-3.574079102	-4.931385901	-5.119438228	-4.282041364
71775	2	1	29365.05983	2	40.7	1	1.54	1	1	1	-1.821999352	-1.725493719	-4.036477206	-5.364275348	-4.485025852	-5.021330535	-5.682729159	-5.364275348
68133	4	1	33302.55693	2	28	1	0.011	2	1	1	-3.675436379	-0.274436846	-4.498307	-5.666877807	-4.659237429	-5.68885672	-5.806639793	-4.484884063
67333	5	1	17988.96885	2	27.4	1	0.011	2	2	1	-2.119899702	-0.849060694	-3.51093426	-4.517431232	-4.163961428	-5.293960073	-5.179079745	-4.030078991
63528	4	1	44415.60038	2	49.2	1	188	2	1	1	-1.149604876	0.302429929	-2.71378088	-3.649658741	-4.770494223	-5.164785924	-4.996450624	-4.049644408
55698	1	2	11447.24121	2	31.58	1	1.04	1	1	1	-2.14843441	-1.901574337	-4.317488139	-5.203007187	-4.98594273	-4.98594273	-5.11599581	-4.692181527
66524	3	1	23155.57829	2	26	1	0.095	1	1	1	-2.740385575	-1.684245428	-3.931695751	-5.142313091	-4.4603392	-4.854631019	-4.374264597	-4.997731853
65850	3	1	25612.2811	2	25.6	1	0.011	1	2	1	-2.558399432	-1.525446963	-3.156571931	-4.209274519	-4.726531027	-4.69478236	-4.88968262	-4.471638831
67640	3	1	27352.79575	2	30.9	1	1.17	2	1	1	-3.446717897	-1.492766606	-4.319991244	-5.613028111	-4.514415823	-5.21213967	-5.5340397	-4.773588838
52617	3	3	15548.83518	2	27.8	1	0.817	2	1	1	-0.370598781	-0.987841303	-4.023641897	-4.938439059	-4.637781811	-5.894696884	-5.441829602	-5.007965062
68797	3	6	20070.70569	2	20.1	1	37.7	2	1	1	-0.426417918	-0.582331921	-2.844781594	-3.163716203	-4.030605098	-4.63764059	-3.995265711	-3.933008417
38270	5	3	108893.71	2	37.54	1	0.049	2	2	1	-2.759268772	-2.013647854	-4.042688509	-5.03298689	-4.817837678	-5.658234704	-5.554406978	-5.504396595
65929	3	1	40296.63257	2	31.5	1	0.019	2	1	1	-0.493865008	-0.292136422	-5.037303552	-5.121860976	-5.166981432	-6.205874349	-5.875632569	-5.677806881
60661	4	5	27726.3744	2	28.05	1	0.011	2	2	1	-3.257377363	-1.256908239	-5.320136482	-6.207439852	-5.876082614	-6.543911791	-6.40415006	-6.767055516
25637	2	6	34868.19277	2	45.4	1	269	2	2	1	-0.948078337	-0.841156054	-2.534372482	-3.087653371	-4.3252197	-5.067582701	-4.3039679	-3.9725243
27726	2	6	113026.5006	2	33.33	1	167	2	2	1	-0.628721427	0.144005145	-2.040399291	-2.462472265	-4.145357306	-5.226340206	-4.691173707	-4.418180708
68833	3	5	25142.41835	2	25.5	1	0.011	2	2	1	-2.025250491	-1.267379071	-3.458701884	-4.206262464	-2.931193759	-4.239710392	-4.161238816	-3.665622603
27935	4	5	24602.76315	2	21.04	1	0.046	2	2	1	-2.869810571	-1.581601316	-4.883345458	-5.74302478	-4.623318678	-5.790652662	-5.268911392	-5.149655149
36075	2	1	24188.65529	2	35.35	1	1.28	2	1	1	-0.363420996	0.047749189	-2.444596938	-2.683959677	-3.594824826	-3.932536782	-3.75905564	-4.312285446
61026	4	1	11516.01816	2	41	1	0.011	2	2	1	-1.524829208	-0.55470697	-4.297127186	-5.463072677	-4.670552903	-5.642413471	-6.03017918	-5.377305813
52416	4	2	21842.22882	2	32.46	1	0.071	2	2	1	-3.293838866	-0.879209057	-4.368781382	-5.416100502	-4.135166557	-5.521460918	-5.467393749	-4.946096789
52895	3	1	23649.21223	2	28.61	1	0.019	2	2	1	-2.541153117	-1.529081282	-4.234310601	-5.452468113	-3.726305845	-4.85940433	-5.318936691	-3.70119992
56456	2	1	10989.66702	2	30.83	1	0.011	1	1	1	-2.972917599	-2.43684936	-3.944599194	-5.090678027	-4.086681677	-4.86753441	-4.772224325	-4.699199147
55868	2	1	26636.5327	2	25.32	1	0.12589	2	1	1	-2.551371069	-0.838978134	-3.93119293	-5.236948363	-4.339889026	-4.670552903	-4.697951925	-4.349645257
65946	5	4	15856.84173	2	22.5	1	416	2	1	1	0.20376786	0.672737613	-1.655764896	-1.988563774	-3.576516485	-4.344887086	-4.015133776	-2.345379751
52104	3	2	34299.44741	2	40.35	1	0.015	2	1	1	-1.608010362	-1.419211176	-3.512927339	-4.324656621	-2.877314524	-3.565398407	-3.821051223	-3.167820656
68501	4	1	152865.0876	2	29.2	1	0.011	2	2	1	-2.921163573	-1.924922265	-4.971104437	-6.247397855	-4.02728903	-5.928944311	-6.535079927	-4.654767131
53219	4	1	22213.91735	2	24.18	1	0.011	1	1	1	1.457820606	-0.746239269	-4.241204802	-5.323009934	-4.785055633	-5.08991603	-5.250689401	-4.39676893
23386	1	4	25489.24223	2	23.92	1	0.104	2	2	1	-2.359771645	-2.569898581	-4.921877855	-5.519400292	-5.11603381	-6.307019484	-5.542731287	-5.519400292
55224	3	3	14719.99934	2	34.43	1	0.145	1	1	1	-0.317215368	-0.383108202	-2.267553749	-2.883957599	-1.997661213	-2.481087863	-2.887072865	-2.714155752
62742	1	1	13431.3415	2	28.8	1	0.035	2	1	1	-2.570906924	0.811397943	-3.660708566	-4.785989072	-4.353855747	-4.880398792	-4.851128399	-4.348024824
62814	2	2	8734.617022	2	24.4	1	0.385	2	2	1	0.209154689	-0.424126527	-2.278081571	-2.792949646	-3.601351404	-4.737594763	-3.963724383	-4.921687768
62280	4	2	16502.38463	2	24.3	1	289	2	2	1	-0.284187256	-0.60303076	-2.604898821	-2.935041922	-4.459837182	-4.639264446	-4.209059696	-3.834131286
65394	4	2	28476.60938	2	24.1	1	0.011	2	2	1	-0.709470154	-2.205112752	-4.73192187	-5.944944386	-4.70525365	-5.634789483	-5.777890478	-6.382745133
68468	1	1	11889.42796	2	22.8	1	0.011	2	2	1	-3.192442557	-1.007368809	-3.948390664	-4.96696019	-4.688940022	-5.298317367	-5.149281861	-4.941642443
58915	4	3	17100.53921	2	33.7	1	0.712	1	2	1	-3.050540517	-2.336103573	-4.791946129	-5.649715117	-4.885472092	-5.703782575	-5.955096746	-5.784751561
61308	3	1	15110.45853	2	45.37	1	0.071	1	1	1	-2.261505071	-1.301399917	-4.174925054	-5.554250674	-4.552802239	-6.093247027	-5.703782575	-6.572820652
22020	2	1	47705.71455	2	32.62	1	0.198	2	1	1	-2.715885099	-1.853940918	-4.141939504	-5.171710619	-4.457554211	-5.086292843	-4.672416156	-5.201885271
68137	2	4	10532.36374	2	24.3	1	0.161	1	1	1	-1.498441136	-0.147794114	-2.491012207	-3.75168035	-3.581781317	-3.864268568	-3.688879454	-4.070712981
55292	3	1	38461.24135	2	39.17	1	0.021	1	1	1	-3.843555198	-2.123549772	-4.834236744	-5.894009034	-5.131869127	-6.082061253	-5.952849787	-5.517531648
65648	3	3	7379.502561	2	29.2	1	217	2	1	1	-0.582799124	-0.402829695	-2.729103607	-3.268708187	-4.905274833	-4.809964617	-4.733424555	-5.336057656
63380	2	4	134450.1536	2	23.9	1	468	2	2	1	0.810337448	1.087944478	-1.336869477	-1.842000686	-3.27897974	-3.954582602	-3.656089644	-3.012539385
57249	4	1	21271.03074	2	33.62	1	0.698	2	2	1	-1.598668091	-1.815999956	-3.739837563	-5.086705005	-4.005424154	-4.99797695	-4.817228902	-4.398725772
29624	3	1	40817.16678	2	40.07	1	411	2	1	1	0.269562168	0.496165275	-1.596963216	-1.796537154	-3.607349865	-4.261975311	-3.32502543	-3.711731259
62644	4	2	11893.85265	2	42	1	0.033	1	1	1	-3.415960989	-0.182907935	-4.522478467	-5.281222913	-5.407516574	-5.991464547	-5.574570861	-5.466940063
68075	4	1	16353.84138	2	24.8	1	0.011	2	2	1	-3.1470501	-1.458026545	-4.844399929	-6.25809301	-5.099582744	-5.662109866	-6.057422315	-4.66358096
62678	1	1	9462.879133	2	23.7	1	1.12	3	1	1	-2.394958409	0.164516932	-4.004396332	-4.799326215	-4.302889297	-4.605170186	-5.478288647	-4.14254666
62064	4	2	24122.06473	2	26.95	1	0.047	2	1	1	-1.338403073	-1.468855963	-4.064602612	-5.461946795	-5.20816629	-5.279625159	-5.336783596	-5.772101573
36148	3	1	17277.67951	2	40.65	1	87.9	2	2	1	-1.798629824	-1.165400221	-3.262431631	-3.823312465	-4.625460652	-5.276048176	-4.384581014	-5.041400837
38149	4	1	39090.59497	2	33.21	1	344	2	2	1	0.555420534	0.221550704	-1.81704489	-2.364460497	-3.945743091	-4.168614504	-3.633594125	-3.998843019
62122	2	6	67037.94422	2	31.06	1	296	2	1	1	0.785311923	0.852866741	-1.084709383	-2.102245032	-3.55625755	-3.68524969	-3.459211791	-2.451296052
34206	4	1	35474.77081	2	30.16	1	0.404	2	2	1	-2.816876867	-1.2824588	-3.700466364	-4.757475802	-4.718277408	-5.721832602	-5.241246912	-4.6277902
52883	3	1	11548.95836	2	24.05	1	0.042	1	1	1	-2.917290847	-1.701114701	-4.671309988	-6.101279413	-5.290349197	-3.490684548	-6.137647057	-3.631365548
70489	5	1	36329.95119	2	30.3	1	52.9	2	2	1	-1.633779397	-0.264213592	-3.391247041	-3.926411728	-4.605170186	-5.279448901	-4.828313737	-3.931254348
25671	2	5	29713.05468	2	28.51	1	0.062	2	2	1	-3.027090359	-2.052339409	-4.298075636	-4.777380514	-4.876898204	-5.780822171	-5.044620867	-4.710540479
54239	3	6	13280.74227	2	33.38	1	23.2	2	1	1	-0.884288001	-1.743201618	-3.912023005	-5.126895159	-4.426921914	-5.567206995	-5.339817091	-4.534552648
41001	1	5	20674.42425	2	26.09	1	0.024	2	2	1	-2.941788649	-1.82396164	-4.154911269	-5.448330352	-4.313387383	-5.250398058	-4.988361165	-4.319407429
24427	1	1	20303.31058	2	21.78	1	0.023	2	2	1	-3.002466961	-1.040846594	-4.980828028	-5.753527915	-4.97350195	-6.378956936	-6.155813385	-6.250647278
36193	4	1	96583.43347	2	38.49	1	0.403	2	2	1	-1.955164205	-1.231840236	-3.711113775	-4.079287471	-3.938938807	-4.821407267	-4.613863665	-5.132607693
71549	1	2	8378.94011	2	24.1	1	67.1	1	1	1	-1.440380575	-0.800218561	-2.191854405	-3.324711287	-4.311098347	-3.866085907	-3.84588322	-5.036610857
70527	2	1	9462.879133	2	26.9	1	0.026	2	1	1	-2.413969728	-1.234153422	-3.571697203	-5.080593917	-4.689727595	-4.632569132	-4.782100939	-4.848792248
64860	2	1	23717.23385	2	23.9	1	470	2	2	1	0.599980535	0.455929355	-1.72956745	-2.152012235	-3.661480497	-3.976561527	-3.529978156	-2.153207693
71334	1	1	17550.10771	2	27.1	1	0.147	2	1	1	-2.009802411	-1.03649146	-4.451019478	-4.955372551	-3.919627597	-4.988162412	-4.86299926	-4.700480376
59541	3	3	80281.92131	2	34.6	1	414	1	1	1	-2.393618719	-2.110570408	-4.085294716	-5.272674961	-5.176214608	-5.467735571	-5.634789483	-5.098828023
26289	4	3	68329.46698	2	23.2	1	224	2	1	1	0.347740568	0.390029056	-1.817750544	-2.58160203	-4.060491982	-4.288960134	-3.711032511	-4.06951951
70268	4	5	31009.65588	2	47.1	1	0.056	3	1	1	-3.947628836	-1.079536143	-3.997912703	-5.576443113	-5.170978005	-4.956568078	-5.434792516	-5.655580483
58167	2	1	58644.19942	2	27.12	1	0.024	2	2	1	-2.037960938	-1.500407666	-3.93182564	-4.967463167	-4.799326215	-4.926077901	-5.152605508	-4.378112704
53273	1	1	8208.877021	2	27.43	1	0.011	3	2	1	0.052195872	-0.115360599	-3.164415907	-4.492374679	-3.547172622	-4.245514628	-4.590355074	-4.16547191
69351	4	1	69008.73133	2	25.2	1	35.7	2	2	1	-1.572860208	-0.01787116	-3.027607473	-3.800797378	-4.094344542	-4.566703892	-5.253581505	-4.342303279
58004	5	1	27132.90005	2	22.62	1	0.021	2	2	1	-1.663126415	-1.454267343	-4.28083061	-5.235403602	-4.506324355	-5.027002204	-5.164785924	-4.782310429
36323	3	1	111268.1804	2	18.22	1	0.011	2	2	1	-3.702386262	-2.973837151	-4.227325021	-5.254915982	-4.533794994	-5.416184206	-5.056181398	-4.988740152
64994	5	1	111331.0032	2	23.9	1	0.121	2	2	1	-2.412472551	-2.127061658	-4.482880609	-5.339817091	-4.406719243	-5.113289475	-5.48552902	-4.963007233
66901	3	1	12331.98014	2	25.3	1	1.5	2	1	1	-2.343743165	-0.544727175	-3.864770118	-4.800478993	-4.350277921	-4.971104437	-4.762012669	-4.428239467
62418	1	2	52174.80507	2	23.5	1	214	2	1	1	0.623831309	0.556693589	-1.666909268	-2.619046136	-3.768567631	-4.131185118	-4.296434725	-4.079560743
63639	5	1	16981.18409	2	30.6	1	390	2	1	1	0.217498016	0.07901654	-3.58351893	-3.596941974	-4.905274833	-4.49980968	-4.533711198	-4.642910476
63181	4	2	10308.45195	2	31	1	0.03	2	2	1	-0.704729145	0.277631737	-3.339503825	-4.518158801	-3.392147535	-4.150434013	-4.700480376	-4.388105715
62586	3	5	71967.8241	2	40.1	1	0.08	2	1	1	-2.849576001	-0.947088007	-4.411978919	-6.318148605	-4.824223738	-5.314846625	-6.151094477	-4.541656753
68234	4	5	13050.87808	2	24.6	1	0.058	2	1	1	-1.892727134	-1.023487313	-4.32696687	-4.736009776	-5.376788876	-5.867411785	-6.010512819	-5.772101573
56072	5	1	15851.39333	2	30.81	1	0.137	2	1	1	-1.796973036	-1.674509909	-5.02068563	-6.557098407	-5.80914299	-6.119297919	-5.952243834	-5.683979847
54905	5	1	20283.60863	2	27.93	1	0.021	2	2	1	-3.250016063	-2.312063835	-4.825958014	-5.685090464	-4.991943136	-5.685090464	-5.867411785	-4.991943136
71534	1	2	16703.54064	2	26.4	1	0.356	1	1	1	-2.364343599	-0.084815986	-3.206588993	-4.225680538	-4.075835595	-4.349591352	-4.153185044	-3.830291094
24551	1	1	19472.97889	2	27.84	1	0.019	2	2	1	-2.888373749	-2.160717335	-4.491300486	-5.245207593	-4.907914595	-5.600241714	-5.434449624	-5.390964376
54296	4	1	25944.37544	2	27.68	1	0.011	1	1	1	-2.236095352	-2.128106714	-3.517029197	-4.852030264	-3.48593861	-3.291782596	-3.571096418	-5.180534331
55174	2	1	12306.41004	2	36.13	1	0.039	1	1	1	-1.02028606	0.021167816	-5.204498662	-6.575977616	-6.007994009	-6.518819362	-6.575977616	-7.449096813
57097	3	1	68338.84083	2	35.68	1	0.036	2	1	1	-1.400784806	-1.866596451	-4.631838444	-5.875632569	-4.297943534	-4.910551843	-5.136676012	-5.166981432
51886	1	5	22871.40779	2	30.69	1	0.357	2	2	1	-3.043711948	-1.842768311	-4.907981192	-6.136646632	-4.920251273	-5.880713109	-6.270177892	-5.203826613
59808	4	1	19233.53494	2	28.44	1	0.011	2	2	1	0.181698309	-1.333152309	-4.315154389	-5.183654393	-4.778189345	-5.252647303	-5.540329312	-5.043892536
22384	4	3	107198.0699	2	28.5	1	82.6	1	1	1	-0.201137471	0.02889839	-2.219715615	-3.138217922	-4.147745339	-4.710530702	-4.562110697	-4.318488614
68630	2	1	75761.92829	2	28.3	1	304.017	2	1	1	0.317858513	0.610555773	-1.839804456	-2.118245374	-3.502525638	-4.030943037	-3.325921259	-3.255917085
65460	2	2	8232.851326	2	32	1	0.011	2	1	1	-2.44782498	-1.792871201	-5.038806245	-6.109247683	-5.226858472	-5.821565498	-6.634059308	-6.634059308
62287	4	1	12607.77863	2	26.8	1	0.017	2	1	1	-1.974808562	-0.698921395	-4.431726336	-5.170484027	-4.944677343	-5.774399915	-6.597600617	-5.157238726
67049	2	2	10826.30351	2	27.68	1	0.42055	1	1	1	-2.750712122	-0.945840711	-3.774821904	-5.11599581	-4.48347322	-4.920687009	-4.904686676	-4.432700921
67026	3	1	38657.35762	2	27.68	1	0.011	2	1	1	-2.233592223	-1.495259249	-4.296285878	-4.941642443	-4.69478236	-5.648212488	-6.040254871	-5.233778908
52160	5	1	36266.5846	2	45.82	1	0.015	1	1	1	-2.44286187	-1.201035944	-4.32486823	-5.358942063	-4.854385932	-5.187091784	-5.187091784	-5.241158886
62529	4	1	16568.51063	2	45.6	1	0.011	2	1	1	-2.34002961	-1.613720575	-4.539030354	-5.517196523	-4.845555526	-5.703782575	-5.629674388	-5.756426259
65469	4	3	180467.973	2	44.2	1	7.88	2	2	1	-1.777956859	-1.128896776	-3.169278891	-4.463199901	-4.508320374	-5.019146058	-5.216971693	-4.770684656
54641	3	1	13659.3528	2	40.01	1	171	2	2	1	-0.562471873	0.072133529	-1.961607421	-3.203194817	-4.488665122	-4.372873215	-4.323974656	-3.621113372
58603	1	1	6223.349472	2	39.58	1	0.011	1	1	1	0.675010732	0.257675535	-4.324267819	-5.613398317	-5.148035131	-5.651138603	-5.818192817	-5.412727821
54124	4	3	16785.17437	2	39.06	1	113	1	2	1	-0.185660458	-0.008704441	-2.368012895	-3.342928483	-4.735531979	-5.11599581	-5.061928641	-4.520012367
58316	4	1	11966.81916	2	36.45	1	0.024	1	1	1	2.272370483	0.476444705	-4.420027778	-6.04365045	-4.921507458	-5.350503059	-5.974657382	-5.686975211
59733	2	1	13264.88508	2	36.36	1	69.82535	1	2	1	-0.325339802	-0.516434164	-2.832609506	-3.046672388	-3.547659584	-4.025620183	-3.583250514	-5.305051389
60044	4	4	13070.87507	2	36.31	1	0.093	2	1	1	-1.32640951	-0.380215159	-3.926411728	-4.268697949	-4.135166557	-4.605170186	-4.496956614	-3.706170934
64637	2	1	16938.77212	2	35.5	1	0.011	1	1	1	-4.041234713	-0.709954298	-5.081252895	-6.352478032	-5.183906945	-6.05398484	-6.155767656	-7.003065359
57474	4	1	23506.34926	2	35.47	1	0.047	1	1	1	-1.126179816	-1.899369707	-4.561207082	-6.608899614	-4.539929693	-5.430245017	-5.567445958	-5.287144022
63532	3	4	23704.422	2	33.9	1	102	1	1	1	-1.148065172	-0.698159722	-2.471003745	-3.296837366	-4.199705078	-4.92675381	-4.860062436	-4.059943136
54324	4	1	15296.64911	2	33.4	1	0.011	1	1	1	-3.499490729	-1.228624048	-4.989581832	-6.295833338	-5.769740563	-5.379542823	-5.816260594	-5.816260594
68819	2	1	53777.89694	2	33.2	1	0.011	2	2	1	-3.56094309	-1.576509652	-2.960315421	-4.618129294	-5.196396179	-5.491860369	-6.227567206	-5.661759442
62517	1	1	15883.29652	2	32.3	1	0.011	1	1	1	-0.501540506	-1.008266924	-3.973580906	-5.514025876	-3.552367448	-3.378326584	-3.6393788	-5.048662759
57808	1	1	14748.00646	2	31.97	1	0.011	2	2	1	-3.652409791	-0.876383442	-3.974658592	-5.190103705	-4.337326423	-4.951692698	-5.403677882	-5.025023966
57587	3	1	31289.17897	2	31.94	1	0.011	2	1	1	-0.458586698	-1.937533563	-4.737022304	-5.956779103	-4.996036477	-6.275232689	-6.244461304	-4.628980823
62251	4	1	17074.23833	2	31.9	1	0.011	3	2	1	1.895163527	-0.972723664	-4.195385421	-5.5477782	-4.729467884	-5.51498841	-5.3654566	-4.658516217
64120	1	4	15853.99455	2	31.4	1	262	2	1	1	-0.660858579	0.419093501	-2.207274913	-2.942789847	-4.665188167	-4.298256752	-4.644779375	-4.202946593
55785	3	1	35095.65257	2	30.87	1	0.011	2	1	1	-0.599335448	-0.682614607	-4.356473592	-5.43690357	-4.120567765	-5.358942063	-5.464302532	-5.077529548
38738	1	1	16468.05825	2	30.78	1	0.035	2	2	1	-3.417159857	-2.3159042	-3.95279547	-5.154582457	-5.391650722	-5.754671535	-5.820448659	-5.7441174
52608	4	5	8066.115416	2	30.23	1	0.232	1	1	1	-2.202903319	0.107719178	-4.546673945	-5.440491947	-4.654562972	-5.691806276	-5.590023525	-5.092185212
52856	3	6	36300.05365	2	30.01	1	0.025	2	1	1	-2.182783891	-0.577062555	-4.493466213	-5.477009199	-4.322043951	-5.393627446	-5.316666487	-5.131263267
53480	3	5	27466.73156	2	29.9	1	229.684	2	2	1	-0.013031916	0.075595587	-2.149638143	-2.672886283	-4.141767231	-4.815241675	-4.379923568	-3.475467324
54051	3	1	31722.47567	2	29.45	1	0.055	2	2	1	-2.187072206	-2.24894761	-4.031082368	-4.808111067	-4.565164877	-5.238894031	-5.129694713	-5.031254619
53193	1	2	9284.095508	2	29.29	1	0.02	2	1	1	-1.506668987	-1.147184829	-4.227539897	-5.310151919	-4.030541599	-4.653372263	-4.384382367	-3.344038958
71846	5	1	16015.25344	2	29.2	1	0.032	2	2	1	-2.660081388	1.125843495	-4.361548079	-5.394777607	-4.664359095	-5.669880883	-5.669880883	-4.794412194
54357	3	4	15909.28428	2	28.83	1	0.083	2	2	1	-3.084397905	-1.187940396	-4.966183527	-6.141583034	-5.010635244	-5.703782575	-6.141583034	-4.843581194
64727	1	1	22401.21034	2	28.8	1	116	1	2	1	-0.429834999	-0.153534431	-1.899405702	-2.905415869	-3.891683316	-4.09983911	-3.950422156	-3.400512696
64430	4	1	7473.093956	2	28.4	1	0.138	3	1	1	-1.882309569	-1.349090334	-4.258545588	-5.430489227	-4.776128035	-5.140093337	-5.347107481	-4.590985565
55282	2	1	12903.4023	2	28.31	1	0.011	1	1	1	-2.566002547	-1.101937649	-4.633919619	-5.318768064	-4.899622726	-5.824098942	-5.614748769	-4.791548561
52576	1	1	11790.56345	2	27.74	1	0.011	1	2	1	-2.388185281	-0.725108867	-3.995510163	-4.949439682	-5.223516063	-5.925713137	-5.944062393	-4.984286493
61061	5	3	22970.67	2	27.68	1	0.011	2	2	1	-1.602893717	-2.270773268	-3.937599873	-5.288267041	-3.99628337	-4.68943055	-4.781449474	-4.216683397
59141	1	6	6825.86606	2	27.45	1	146	1	1	1	-1.532266454	-0.547709676	-3.400288715	-3.905227944	-4.936202725	-5.887923967	-5.444920799	-4.857134211
68678	1	1	27368.44672	2	27.3	1	0.044	2	1	1	-2.765420237	-1.030079956	-3.412774944	-4.711330355	-4.287370705	-4.752152321	-4.934473878	-4.649295025
54312	1	4	14251.53483	2	27.27	1	5.09	1	2	1	-1.551431095	-1.265060497	-3.746037873	-4.199705078	-4.029806029	-4.892852258	-4.551102923	-3.479158934
33624	5	3	27473.97288	2	26.9	1	0.08767	2	1	1	-3.078823881	-2.191406861	-4.579483531	-5.777687606	-5.214916182	-6.356005778	-5.858283516	-5.456823183
66336	5	5	45597.38383	2	26.7	1	21.4	2	2	1	-1.053675694	-1.573551155	-3.992065738	-4.495970908	-4.772224325	-5.465371506	-5.378359991	-4.252348828
70372	4	1	11794.34788	2	25.4	1	56.6	2	2	1	-0.687078675	-0.53396923	-3.482016776	-3.860574426	-4.8037726	-5.396115218	-5.267733847	-4.834544232
31778	4	3	24191.30127	2	25.08	1	185	2	1	1	0.420972157	-0.163800188	-2.189173358	-2.710238644	-4.392311907	-5.58630962	-4.204055594	-5.178366194
31496	4	3	15389.44146	2	25.04	1	0.011	2	2	1	-2.262769586	-0.906434076	-4.341337923	-5.257628693	-4.795605652	-5.059227555	-5.544479832	-6.217889476
68627	3	1	78374.23024	2	23.7	1	0.011	2	2	1	-2.581968363	-0.95207984	-4.139080456	-5.002853154	-4.620918543	-5.431848759	-5.768320996	-4.793761356
63311	1	1	7610.147862	2	23.5	1	0.097	2	2	1	-0.638904537	-0.192596385	-2.637022366	-3.458355811	-4.6238623	-4.642910476	-4.844650204	-5.176427575
70775	5	1	8078.476616	2	23.2	1	0.017	2	2	1	-2.021773705	-1.872789923	-3.310530282	-4.104587947	-3.534546791	-4.756141226	-4.549428242	-4.077919692
66375	3	1	64240.84194	2	23.1	1	0.083	2	2	1	-2.621217408	-0.198886574	-3.462313191	-4.873983793	-3.982292209	-4.634157693	-4.776128035	-4.490566778
65002	3	6	144186.2497	2	23	1	0.048	2	2	1	-2.935369126	-1.582038936	-3.62434092	-4.698260621	-4.121373248	-4.317488139	-4.583191301	-3.575550769
61838	5	5	19171.42141	2	22.64	1	0.024	2	2	1	-1.603841357	-2.420495688	-3.218875825	-4.234310601	-3.99718081	-4.78341841	-4.724229548	-3.70534072
63272	4	5	116714.0795	2	22.3	1	0.072	2	1	1	-3.082563652	-0.404178808	-4.519810347	-5.349089744	-4.501791823	-5.609372882	-5.436100987	-4.196410179
54874	2	1	9611.003247	2	22.02	1	160	1	1	1	-0.396505366	-0.464154104	-2.463145154	-3.27897974	-4.556380022	-4.65646348	-4.509860006	-3.831980282
62279	2	2	9941.375417	2	21.9	1	466	2	1	1	0.375632988	1.052249731	-1.379334509	-1.848833852	-3.390540093	-4.113575946	-3.373026513	-2.145377861
56780	3	1	107546.1319	2	19.56	1	195	2	2	1	-2.09196407	-0.933097851	-3.98698602	-4.885472092	-4.237445437	-5.079628201	-5.173154165	-4.441540743
63955	5	3	130390.8434	2	18.4	1	0.011	2	1	1	-0.155655877	-1.724328793	-2.655781779	-3.693769431	-2.424339423	-4.159859176	-4.191607882	-3.962033439
68422	4	1	54427.33675	2	18.1	1	309.556	2	1	1	0.946885852	0.972652712	-1.197842765	-2.029080718	-3.532788908	-3.776067385	-3.583907374	-2.813410717
67141	4	1	74326.62616	2	16.6	1	0.011	2	2	1	-1.476439609	-0.815884328	-3.340299188	-4.352994806	-4.161677705	-4.612952288	-4.932383142	-4.702808704
58656	1	1	5470.463343	2	26.35	1	0.032	1	1	1	-1.175801926	-1.32640951	-4.162317518	-5.327304874	-4.248495262	-5.164785924	-5.025023966	-4.496956614
66944	5	1	85970.3074	2	29.3	1	0.011	1	1	1	-1.478107213	-1.861442233	-3.649658741	-4.729873688	-2.683189388	-4.013559398	-4.446105485	-4.135166557
63686	4	1	12748.31917	2	25.7	1	153	2	2	1	0.06539667	-0.210314114	-2.380249673	-3.029254973	-2.986979491	-4.271842603	-4.19604877	-3.235496715
71311	2	1	23452.51361	2	23.7	1	0.043	2	1	1	-1.494222272	-1.751799387	-3.829026096	-5.260576979	-3.75239288	-5.260576979	-4.945495938	-4.549080727
60995	2	1	16158.9956	2	39.78	1	0.20269	1	1	1	-1.728512104	-1.561262375	-4.433659524	-5.385915461	-5.588152422	-5.777394354	-5.697351498	-6.182859463
29334	1	1	90848.42575	2	29.43	1	0.022	2	2	1	-0.465473904	-2.224929848	-4.297685486	-5.460836296	-4.517846358	-5.669381048	-5.16291273	-6.027091725
51885	2	3	20257.23903	2	22.14	1	0.414	1	1	1	-1.847196679	-1.144469259	-3.574276082	-3.976561527	-4.869321817	-5.134014339	-5.075173815	-5.495027626
51654	4	1	55670.35005	2	23.67	1	0.011	2	1	1	-0.792647947	-2.199044413	-4.994241411	-5.529759758	-5.138280786	-6.105123847	-5.76337453	-5.687388592
52653	5	2	19593.07222	2	21.42	1	0.033	2	1	1	-2.061864959	-1.552823745	-4.282041364	-5.154529452	-4.217036537	-5.267858193	-4.99022638	-4.461382272
54523	5	5	6912.351852	2	27.77	1	0.077	1	2	1	0.042926709	-0.502444998	-2.983921121	-3.529931238	-2.440368794	-3.567801515	-3.312207753	-2.438098643
69773	4	1	23331.30411	2	27.1	1	35.4	2	2	1	-1.278547087	-0.401447217	-2.495350615	-3.670860966	-4.471638831	-4.790092562	-4.744282954	-3.986130955
37447	3	6	19525.758	2	23.45	1	56.9	2	1	1	-1.358269694	-1.117441076	-2.219211904	-3.407745101	-4.355026053	-4.592617699	-4.116913107	-3.824880041
60131	1	2	10343.74449	2	31.16	1	0.011	1	2	1	0.453342613	1.079737966	-4.211265914	-4.211265914	-3.813582911	-4.616731056	-4.605170186	-3.965132843
58095	3	1	23031.02198	2	30.07	1	288	2	1	1	0.344288691	0.329911526	-1.633672881	-2.172051146	-2.209839016	-1.955107241	-1.262955584	0.144527056
66201	4	1	159455.333	2	29.1	1	0.011	3	1	1	-3.622945245	-1.484603446	-4.62777005	-6.128994323	-4.231874338	-4.622072021	-5.092075691	-4.894716128
70730	1	1	36437.86461	2	27	1	0.011	1	2	1	-3.706047261	0.128599036	-4.258115852	-5.298317367	-5.123113245	-5.159480896	-5.159480896	-4.682556866
54066	4	1	45557.03492	2	25.65	1	0.011	2	1	1	-0.415977487	-2.012010867	-4.46328962	-5.734744798	-4.674598724	-5.594162802	-5.577902177	-5.227699736
54478	3	5	26922.57201	2	43.29	1	0.064	2	1	1	-2.814824149	-1.578152776	-3.319070788	-4.392248218	-5.019146058	-5.019146058	-4.571833771	-5.232720094
25337	3	1	105916.081	2	27.47	1	0.184	2	2	1	1.19547667	0.800829889	-1.664651428	-2.566693214	-5.580268691	-4.020832741	-3.589327447	-3.232093875
57878	3	3	18379.76609	2	18.83	1	274	2	1	1	0.402497747	0.180158725	-1.932299491	-2.193896792	-3.570273717	-4.116817436	-3.412370681	-2.924273304
59171	3	1	49310.93014	2	32.03	1	0.015	2	1	1	-1.039919472	-1.151799746	-4.314683026	-5.628070547	-3.682160517	-5.104822465	-5.309616967	-5.510287573
66402	4	6	120347.6305	2	26.2	1	354	2	1	1	0.796813955	0.851574417	-1.0370831	-2.223134274	-2.959227283	-3.25809655	-2.990617178	-2.408658118
53874	3	6	74632.9761	2	31.56	1	41.3	1	1	1	-1.851043525	-0.381367557	-2.591894502	-3.636611041	-4.581072677	-4.707824367	-5.183248054	-3.559421371
51799	3	5	12553.07083	2	29.83	1	0.011	2	2	1	-3.909233599	-2.60944429	-5.187385838	-6.296048658	-6.209037145	-6.614502253	-7.084505584	-5.963914752
54613	3	6	17971.7038	2	29.65	1	1.09	2	1	1	-2.503029053	-2.449618301	-3.409394164	-4.114963826	-3.145132362	-4.078149847	-3.814859272	-4.1795024
65165	3	1	11375.62907	2	27.6	1	0.031	2	1	1	-1.806746212	0.381300481	-3.661750787	-4.352467832	-4.063572904	-4.745870068	-4.449235384	-4.892852258
53672	5	1	118825.907	2	31.7	1	0.011	2	1	1	-1.665639194	-1.105496394	-4.474549989	-5.298317367	-4.640676853	-5.370637983	-5.252855019	-4.869862689
64976	4	1	7380.991723	2	26.6	1	0.011	1	1	1	-2.590267165	-1.395503302	-4.343874877	-4.692181527	-4.684634369	-4.094344542	-4.218397226	-4.779192914
68812	4	1	19115.01215	2	24.9	1	0.035	2	2	1	-2.747848126	-1.680071472	-4.157965488	-5.154997933	-4.635122512	-5.405501099	-5.256577713	-4.738233345
60969	3	1	6426.606351	2	39.89	1	0.015	2	2	1	-1.172295949	-1.299168047	-4.538478828	-5.333408729	-4.927943621	-6.012371176	-6.012371176	-4.976733702
58166	3	1	20991.3358	2	27.46	1	0.018	2	1	1	-2.668702982	-1.878866544	-4.11562199	-5.298317367	-3.584045389	-4.382026635	-4.414114962	-5.22233143
53241	2	4	9775.236398	2	24.17	1	247.77276	2	1	1	0.852374239	0.311001792	-1.105511029	-1.732312011	-2.939036924	-2.775927618	-2.389596466	-3.317315898
68917	5	1	67202.68961	2	35.7	1	0.073	2	2	1	-3.187327474	-1.707701168	-4.317488139	-5.629674388	-4.605170186	-5.090678027	-5.560681591	-4.531062192
28511	5	1	103361.6493	2	30.31	1	0.333	2	2	1	-1.693892673	-1.640721073	-3.345753488	-4.839470493	-4.459587478	-4.763907334	-4.864936358	-5.664257673
52843	4	1	66657.30961	2	23.02	1	0.011	2	2	1	-3.199499538	-0.54367825	-4.537917975	-5.222967994	-4.667971124	-5.543439947	-5.324750668	-4.179618308
52864	4	1	105070.7479	2	30.41	1	0.078	2	1	1	-1.303291004	0.480347672	-3.515690372	-4.230476705	-3.997382874	-4.762355716	-4.851303232	-4.534965902
53415	3	1	20749.46451	2	27.21	1	0.011	1	2	1	-2.10069677	-1.924996352	-3.402228843	-4.836075784	-4.289532051	-5.020998103	-5.069007268	-4.749064344
58709	3	1	19623.99202	2	25.27	1	0.034	2	1	1	-0.161496435	-2.368167636	-1.953767024	-3.143526383	-3.613530007	-3.649658741	-3.302730127	-2.828009513
56519	5	1	51901.62231	2	22.66	1	0.182	2	1	1	-1.265848208	-1.060594221	-3.549117512	-4.892852258	-3.729701449	-4.96184513	-4.738701579	-5.11599581
56660	5	1	59173.06808	2	44.2	1	0.011	2	1	1	-2.384481371	-1.262036606	-3.946809138	-4.948503526	-4.16884712	-5.133237599	-5.133237599	-4.336906205
54096	5	3	30057.78531	2	41.07	1	4.77042	2	1	1	-1.400280602	-1.767066859	-5.097646689	-6.109247683	-5.703782575	-6.483940887	-6.579251132	-4.11966237
38638	3	1	115596.1022	2	26.23	1	0.046	2	2	1	-3.018659771	-1.441032179	-4.049371216	-5.209086172	-4.690365068	-5.318520074	-5.577149912	-5.488671176
65291	3	1	37942.46833	2	31.6	1	0.011	2	2	1	0.106274991	-1.615306162	-4.32818343	-5.459585549	-4.605170186	-6.012970552	-6.375876046	-5.434892931
62278	4	1	64340.26128	2	28.3	1	0.011	2	2	1	-2.692351291	-0.29106331	-4.643884715	-5.678781032	-5.478110522	-6.03017918	-6.202029541	-5.062595021
33751	4	3	78497.11282	2	23.36	1	495	2	2	1	1.232075623	1.029791171	-1.181947316	-2.107566708	-3.251300623	-3.687737267	-3.184589429	-3.12313283
41409	3	5	18718.64055	2	24.39	1	0.043	2	2	1	-1.044963444	-1.894771591	-4.131190596	-5.249540345	-4.257560841	-5.181064427	-4.863080793	-4.626929717
52043	4	1	61520.62724	2	28.97	1	0.011	2	2	1	-1.937726669	-0.450778764	-3.844581717	-4.728784176	-5.070533399	-5.99924675	-5.727312958	-4.605170186
51768	5	2	108048.5088	2	28.48	1	0.031	2	2	1	-1.959640341	-2.017178335	-3.744968905	-4.700480376	-4.340477634	-5.268464433	-4.667690585	-5.211306073
63195	3	1	24594.26628	2	27.4	1	13.1	2	1	1	-3.073320242	-0.619091876	-3.782532021	-4.987855339	-4.487899281	-5.102265668	-5.125255213	-4.047531322
69777	3	1	10218.57496	2	36	1	0.077	2	1	1	-3.063870075	-0.572573631	-3.930150368	-5.108043513	-4.143434202	-4.986965595	-5.14845306	-4.944040436
51680	4	5	18341.26968	2	31.71	1	479	2	2	1	-0.26711974	0.149021267	-1.825340301	-2.665926724	-3.693541464	-3.546088747	-3.99692245	-3.375937701
59537	4	3	87163.83528	2	30.52	1	0.022	3	2	1	-2.59878822	-0.918793862	-3.925753184	-5.086142876	-4.392995695	-5.298317367	-5.373824841	-5.100957947
67300	4	1	77299.00621	2	30	1	12.12385	2	1	1	-2.484906654	-2.353878387	-3.412802926	-4.901436061	-3.187327474	-4.182755536	-4.67141961	-4.027405069
33709	4	3	89720.6014	2	25.09	1	336	2	2	1	0.590062709	0.386003067	-1.592998183	-2.278853479	-2.762190001	-3.958084274	-3.439625026	-3.993175579
28099	4	1	107149.844	2	24.5	1	12.4	2	2	1	-0.960649066	-0.681833643	-3.308922093	-3.906482831	-4.061554752	-5.32534597	-1.563721248	-5.09040019
59441	1	1	7399.58979	2	30.04	1	0.011	2	2	1	-3.213888283	-0.356960699	-4.733003557	-5.259096653	-5.11599581	-5.744604469	-6.557098407	-5.051457289
65838	4	1	11020.28802	2	30.7	1	1130	1	1	1	-2.920475536	-0.49373119	-2.376516248	-3.152184443	-3.429171237	-3.650543324	-3.787874583	-3.752958305
21177	4	5	26792.95818	2	32.77	1	0.165	2	1	1	-1.697685493	-1.946829222	-3.963948394	-5.096740881	-3.459996119	-4.405099334	-4.970634068	-4.977732671
25301	4	1	41483.44323	2	42.02	1	0.011	2	2	1	-2.349304244	0.261989382	-3.924917888	-5.147439006	-4.775508193	-5.08833768	-5.275549141	-5.845162991
71286	4	3	23497.14566	2	32.5	1	0.029	2	1	1	-2.871541898	-1.323824095	-3.601868087	-4.709612901	-4.282966911	-4.169852144	-4.613469026	-4.564678838
23383	4	6	24543.49381	2	22.97	1	0.043	2	2	1	-2.149711588	-1.916321309	-5.005942274	-5.619046735	-4.932330434	-6.679918757	-4.799605904	-6.180266577
70421	2	3	20556.44665	2	36.8	1	21.1	2	2	1	-2.190503033	-0.352365307	-2.834959057	-3.971921163	-3.917853922	-4.368169569	-4.51622266	-3.712409937
68109	3	1	20754.74374	2	27.1	1	149	2	2	1	-0.003952438	-0.4438571	-3.112304967	-3.830650321	-5.247716272	-5.315769778	-4.910304737	-4.742167808
63771	4	1	34306.48828	2	39.9	1	0.126	2	1	1	-2.329652687	-1.37454547	-4.010463078	-5.275844582	-3.848728164	-4.58826833	-4.870379343	-3.378724528
63880	3	1	54961.75749	2	19	1	11.93253	2	1	1	0.596159919	-0.875252544	-3.631120638	-4.365940474	-4.057205032	-4.478418511	-4.478418511	-3.981981575
32325	1	5	30901.87547	2	28	1	75.7	2	2	1	-1.335017812	-1.140306757	-3.102747914	-3.679988853	-4.530796471	-5.190819576	-4.56505545	-3.536617597
68528	4	3	93002.54296	2	43	1	0.023	1	1	1	-2.665230209	-1.030953639	-3.672350139	-5.075173815	-4.647729835	-5.218274597	-5.144166744	-4.838784995
53102	2	1	40482.07341	2	35.71	1	0.061	2	1	1	-3.484908414	-1.736066777	-5.450786028	-6.635340917	-5.416100502	-6.229875555	-6.492239515	-5.942193356
54375	3	1	32338.06229	2	32.15	1	0.029	2	1	1	-2.255419629	-0.958652737	-4.885305077	-6.19213502	-4.979863635	-5.863631208	-5.968991762	-6.062082309
51661	3	1	6385.326701	2	32.07	1	0.011	2	2	1	-1.374865666	-0.525880916	-4.455957822	-5.382198883	-4.527783495	-5.852202556	-6.180706313	-5.433492166
61675	4	1	125317.1698	2	30.94	1	0.018	1	1	1	-2.545566992	-0.811609018	-4.299788505	-5.595568813	-4.522932075	-5.140093337	-5.41967832	-4.982464396
62123	4	1	37058.06477	2	29.89	1	0.02	2	1	1	-0.49195714	0.190915476	-4.087227111	-5.104161282	-4.223802639	-4.941642443	-4.941642443	-5.047003005
57977	4	6	101172.9249	2	29.81	1	0.073	3	1	1	-2.321277228	-0.832551161	-4.404499509	-5.598421879	-4.922081844	-5.107798996	-5.565632265	-4.072365658
52073	3	1	35857.14975	2	27.24	1	0.018	2	1	1	-1.619322671	-1.592774246	-4.255899627	-5.314846625	-4.824223738	-5.204498662	-5.282056888	-5.314846625
63475	4	5	110951.2123	2	25.4	1	287	2	1	1	0.388372059	0.458758409	-1.513990833	-2.093760433	-3.648732401	-4.189715012	-3.668604468	-3.336188343
27758	5	1	67508.39054	2	23.5	1	0.031	2	1	1	-3.466681566	-1.167584432	-4.352791691	-5.137876284	-4.967977322	-5.306952744	-4.822795242	-6.054167101
59928	3	2	36765.43895	2	30.77	1	0.011	2	1	1	-1.33907529	0.712788192	-4.03462531	-5.331840024	-4.188776018	-5.331840024	-5.287388307	-5.354829519
57855	5	2	40300.95771	2	30.7	1	0.011	3	1	1	1.173618178	-2.051807581	-4.659774324	-6.153699282	-3.70937796	-3.921731834	-4.46982887	-4.654685273
27785	3	1	27064.13319	2	44.71	1	32.5	1	1	1	-2.27039924	-1.176803804	-3.427827805	-3.583487071	-4.429025165	-5.575696959	-5.378554576	-4.492538529
30840	5	1	27064.13319	2	27.74	1	0.011	2	2	1	-1.792665145	-0.529150397	-4.00980994	-4.90060154	-4.574079645	-5.131911292	-4.837566916	-4.955848148
69621	1	1	32101.68524	2	36	1	0.208	2	2	1	-2.983485295	-0.912506431	-4.176284819	-5.56257905	-5.144843945	-5.312637411	-5.666568774	-5.846154545
56715	4	1	85279.15116	2	34.33	1	56.2	2	2	1	-1.368001167	-0.206693067	-1.529987094	-3.131463891	-2.590267165	-2.366098497	-2.105943484	-2.965426915
53769	3	2	32939.96959	2	28.11	1	0.077	2	1	1	-1.181993897	-1.597015392	-4.045554398	-4.950010719	-4.069651969	-4.647729835	-4.787491783	-4.787491783
68106	3	1	72277.09379	2	25.7	1	0.032	2	1	1	-1.957439777	-0.975963064	-4.224397714	-4.986537785	-4.114049659	-5.48552902	-4.853006356	-3.81893256
68251	2	1	39233.76706	2	45.2	1	38.3	2	2	1	-0.492968006	0.138539104	-2.036899949	-3.139665071	-2.532508337	-2.759059046	-2.677180264	-3.232481489
40398	2	1	21504.29906	2	30.83	1	0.054	2	2	1	-2.155406807	-2.098439881	-4.34334168	-5.534792388	-4.802579472	-5.062664701	-5.106609004	-5.561097678
39732	4	1	85543.31643	2	23.47	1	579	2	2	1	1.159639203	1.21516418	-0.945144981	-1.889955339	-3.436029601	-3.106794882	-2.873611513	-3.115211479
56761	3	3	18085.57778	2	24.73	1	0.011	1	1	1	-2.099205464	-1.851920488	-4.367085058	-6.002275576	-4.63518609	-6.31937157	-5.949353016	-4.43501914
65214	4	1	77393.17538	2	31.9	1	0.07012	2	2	1	-1.344780069	-1.639743261	-4.245514628	-5.865423789	-4.440414934	-5.254514667	-6.037273958	-4.288074249
71234	5	5	157902.1063	2	30.8	1	168	2	1	1	0.442659478	0.624135512	-1.771337839	-2.586764533	-3.571798425	-4.253772321	-4.276245144	-3.369086896
40210	4	3	24254.19381	2	28.45	1	0.27141	2	2	1	1.071267309	-0.017403771	-3.596670916	-4.792105972	-3.518160919	-4.615967366	-3.987493005	-4.802243659
37071	3	5	21777.69749	2	25.67	1	0.094	2	1	1	-1.247798573	-2.472663405	-3.642636264	-4.855279826	-4.74564805	-4.760976519	-3.923609824	-5.072903594
64489	4	1	10532.36374	2	25	1	0.083	2	2	1	0.051113045	-0.37173799	-3.786517906	-4.755452408	-4.12504353	-4.495169264	-4.537728944	-3.595685694
35505	4	3	86781.56859	2	22.98	1	368	2	2	1	0.7242194	0.692406907	-1.334993067	-1.977029368	-3.187377158	-3.731369506	-2.741400181	-2.926206211
53983	4	1	107828.3384	2	32.85	1	0.03	2	2	1	-3.174655348	-1.276581627	-4.864878401	-5.9097865	-5.070927484	-5.341802487	-5.422771454	-4.723618305
54725	4	3	67282.73779	2	31.69	1	316	1	1	1	0.61960271	0.779048027	-1.346742138	-2.101052702	-3.415960989	-3.775264089	-3.52687789	-2.938765458
53604	5	3	67206.33836	2	26.01	1	0.011	2	1	1	-2.429132837	-1.119585413	-4.121114809	-5.20816629	-4.075652434	-4.814261928	-4.768799614	-4.550110384
70826	4	1	14771.33607	2	34.1	1	0.011	1	1	1	-3.611918413	-0.831424512	-5.298317367	-6.551080635	-5.557828525	-6.288715994	-7.148917699	-6.368758612
64752	4	1	17093.60615	2	33.5	1	0.011	2	1	1	-2.847951041	-0.765319705	-4.218397226	-5.128418317	-4.559913591	-5.053194891	-5.209763962	-4.491510841
66297	3	1	6381.990744	2	26.5	1	0.156	2	1	1	-2.634362484	-1.233825766	-3.204277033	-4.302889297	-4.347341113	-4.442651246	-4.302889297	-4.071087672
68341	2	1	10993.25867	2	24	1	0.011	2	1	1	-2.75082723	-0.198603389	-4.498560451	-5.65499231	-4.69673738	-5.137049219	-5.349610661	-4.782504201
62634	2	1	113009.2519	2	32.6	1	83	2	2	1	-0.312447765	-0.21138602	-2.188226715	-2.568455499	-3.965342667	-4.406950018	-3.90436014	-2.984259874
37732	4	5	26195.12337	2	27.39	1	59.5	2	2	1	-1.715992557	-2.06543637	-3.571853896	-4.311947964	-5.282152524	-5.814093558	-5.27489014	-4.859345789
30534	3	1	86360.83922	2	20.97	1	180	2	2	1	0.083559354	0.288475292	-1.74194995	-2.463576601	-3.636809835	-4.309138767	-3.812483419	-3.698172259
54744	3	1	33645.55304	2	33.34	1	54.2	1	1	1	-0.341393416	0.767850986	-1.962871366	-3.429516705	-4.324002813	-4.153185044	-4.248495262	-3.460037895
58877	5	1	34048.16881	2	31.29	1	0.015	3	1	1	-1.470181659	-0.911071817	-3.439116624	-4.199705078	-3.345784681	-3.717183213	-3.894731519	-2.585626789
32216	4	1	116640.874	2	26.39	1	0.062	2	1	1	-1.30254264	-1.237365589	-3.683213576	-4.767563359	-3.820382186	-5.454195805	-4.981760124	-5.355350047
40933	5	3	18866.31145	2	25.74	1	36.4	1	1	1	-1.060295831	-0.424219885	-2.766951314	-3.828294775	-4.043271292	-4.884002599	-4.666336586	-4.645992181
69473	1	2	8955.478754	2	25.1	1	0.015	2	1	1	-2.519559587	-1.797917004	-5.177239498	-6.735383895	-6.387077547	-6.735383895	-7.260196341	-7.260196341
67309	5	1	15704.33399	2	25.6	1	81.1	2	2	1	0.560431781	0.714057971	-2.722438934	-3.589249599	-4.641537845	-4.451019478	-4.49269222	-4.215705403
62228	5	1	144729.9526	2	43.4	1	0.011	1	1	1	-2.655067154	-0.917026297	-4.374992631	-5.680525526	-5.423480443	-5.371520733	-5.979768414	-4.120567765
54036	3	1	56127.09534	2	38.05	1	0.011	2	1	1	-2.731746478	-0.517174851	-4.580168841	-6.12198653	-3.891145417	-4.559801583	-5.285738612	-4.379498154
55679	1	1	12553.07083	2	23.03	1	0.011	2	2	1	-1.871168575	-0.464497688	-3.642103393	-4.379213715	-4.550361976	-5.371342571	-5.371342571	-4.591183951
23698	3	1	77003.33203	2	30.96	1	0.042	2	1	1	-1.428671135	-1.824303322	-4.148649925	-5.016150475	-5.125044627	-6.297084139	-5.521698946	-5.470405702
57872	3	5	74717.96323	2	18.72	1	0.011	2	2	1	-2.88557316	-1.255784405	-4.456459189	-5.372750007	-4.675067574	-5.796564104	-5.363700191	-4.584292646
65261	5	5	34795.18854	2	44.9	1	0.024	2	1	1	-2.006100415	0.436088936	-3.858597838	-5.183248054	-4.749209508	-5.374303347	-5.004556259	-4.121540317
64475	3	1	8932.691175	2	25.8	1	0.208	2	2	1	-1.823421092	-1.116126739	-3.125240228	-4.138238771	-3.90286264	-4.309848644	-4.011945003	-3.215813045
62619	5	5	25884.56174	2	24.9	1	186	2	1	1	-0.174675189	0.037660244	-2.441536553	-2.927821059	-3.809368859	-4.324267819	-4.365940474	-3.773436841
21897	4	3	120021.8987	2	28.65	1	0.189	2	2	1	-0.544509234	-1.337521336	-3.818108344	-4.868916094	-3.4652683	-4.557841184	-4.448442629	-4.646956708
21153	4	3	25711.78862	2	27.06	1	2.68	2	1	1	-3.187020438	-1.957035615	-4.39915139	-6.358448446	-5.246094624	-5.414616154	-5.578604449	-4.782782091
29146	4	6	74730.43869	2	26.19	1	184	2	2	1	-0.428502639	-0.311173041	-2.594232002	-3.173933291	-4.498777913	-4.788782856	-4.370480667	-4.350277921
29798	3	4	17135.90158	2	30.53	1	0.065	2	2	1	-1.945698127	-1.161285884	-4.362962162	-5.843325271	-4.252420225	-5.124457005	-5.018975578	-5.307020529
55432	4	2	66736.06632	2	27.95	1	0.081	2	1	1	-2.26016438	-1.570217199	-3.816712826	-5.608472204	-4.055123868	-4.199705078	-5.233778908	-4.342805922
61206	3	1	10840.37676	2	25.89	1	0.338	2	2	1	-2.74778268	-2.101069092	-3.776313742	-5.147494561	-4.854824821	-5.108273702	-5.593781642	-4.840009745
65071	3	2	58713.11725	2	21.6	1	405	2	2	1	0.611425481	0.64472267	-1.298555448	-2.248196155	-3.810381186	-4.212892113	-3.830302153	-3.585267178
28244	3	3	24350.56606	2	26.4	1	0.23105	2	2	1	-1.282928371	-1.203260854	-3.657199602	-4.702057369	-3.690002925	-4.599272213	-4.043871301	-4.705518285
53594	4	1	20282.93005	2	32.72	1	0.22	1	1	1	-2.631740414	-0.843697577	-3.984929776	-5.075173815	-4.303908855	-4.501373392	-4.779709543	-2.561517752
56277	3	1	33055.48764	2	30.22	1	0.169	2	1	1	-2.889871889	0.349482473	-4.382026635	-5.703782575	-4.40905528	-5.158555424	-5.298317367	-4.973821273
66298	5	3	9089.36131	2	30.7	1	0.06739	2	2	1	-0.815452623	0.965545364	-4.617440256	-5.428370473	-4.655180619	-5.161741887	-5.456541297	-4.822234752
29823	4	2	88273.2359	2	32.35	1	44.7	2	1	1	-1.781980809	-0.956798252	-3.050379291	-3.808221479	-4.181655031	-5.156718504	-5.342011816	-5.014508234
35298	4	3	108893.71	2	32	1	16.3	2	2	1	-2.308861197	-1.530581322	-2.881091842	-4.36112093	-3.994042933	-4.029849961	-4.104515269	-4.930450843
66283	4	1	33141.79738	2	40.2	1	0.069	2	2	1	0.540311425	0.064421033	-3.614986336	-3.836037116	-3.093602114	-3.990187757	-3.693400941	-3.946443243
63439	3	1	25582.72205	2	32.3	1	0.018	2	1	1	-2.088311936	-2.315657172	-4.000215734	-4.959991563	-4.905924394	-6.004536818	-5.616770998	-5.338057655
69667	4	1	118209.8095	2	27.2	1	0.025	2	1	1	-1.686848033	0.244785223	-4.008354131	-4.248495262	-3.881869962	-4.605170186	-4.625789511	-4.565164877
56336	4	1	80133.9641	2	22.46	1	0.011	2	2	1	-0.359469022	-1.843381765	-4.420247847	-4.872232971	-5.062751295	-5.81961429	-5.65053796	-5.252507831
67965	5	1	54438.22579	2	21.7	1	0.011	2	1	1	-1.182770598	-1.46967597	-4.164613776	-5.075173815	-4.108733326	-5.134014339	-4.396415337	-5.019603942
59427	2	1	24606.26427	2	21.47	1	343	2	1	1	0.396438988	0.839664541	-1.418099162	-2.171229981	-3.937181544	-4.161121619	-4.088152612	-3.778491607
32619	1	1	32971.25461	2	27.95	1	0.011	2	1	1	-2.80765077	-0.519829744	-4.789947716	-5.577653563	-5.675998548	-6.29027282	-5.987259401	-6.262570106
55356	3	3	20523.04169	2	33.08	1	123.99263	2	1	1	0.026941489	-0.160108564	-2.713836142	-3.412802926	-4.243380166	-4.079077086	-3.892974829	-4.685212919
55915	3	5	11071.37104	2	29.6	1	402	3	2	1	-0.846434724	-0.195703172	-2.415401378	-3.444459664	-5.301106854	-4.846585529	-5.122516523	-5.103997577
34111	3	1	94827.55023	2	27.53	1	322	2	2	1	1.191049552	0.844381599	-1.686794707	-1.793393888	-3.330838727	-4.272122449	-2.895957638	-3.014730992
57936	4	3	92722.67371	2	25.17	1	0.174	2	2	1	-1.461060796	-1.382718674	-3.775077068	-4.749419843	-3.955231752	-4.9317414	-4.37508558	-4.551888789
54645	3	1	22647.29592	2	33.67	1	0.011	2	1	1	-2.627028056	1.4828487	-4.388416446	-5.502532938	-4.573819689	-5.207068696	-5.357350855	-5.056245766
52303	4	1	15296.17406	2	30.33	1	5.13821	1	1	1	0.897903745	0.597793204	-4.173292969	-4.437554736	-4.468905308	-4.797763315	-4.762977175	-4.704869534
53832	5	1	19593.07222	2	27.95	1	0.011	2	1	1	-0.001932559	-1.892510166	-4.561579707	-5.870386679	-4.76014634	-5.370143176	-5.318318053	-5.739050546
59075	5	1	39412.40416	2	23.56	1	0.052	2	2	1	-1.539057117	-1.497225922	-4.145637878	-5.075173815	-4.172306082	-4.738701579	-4.892852258	-4.145637878
23729	2	5	92784.1755	2	31.3	1	20.5	2	2	1	-1.184765406	-1.084634561	-3.34184621	-4.348032943	-4.513831336	-5.214946726	-4.602286747	-4.043772615
66032	4	6	32055.13533	2	29	1	0.043	2	2	1	-3.643441111	-0.03907802	-3.448799056	-4.497649854	-5.303737429	-5.125045636	-5.303737429	-6.214608098
23048	4	1	93751.04521	2	22.66	1	0.035	2	2	1	-2.278870822	-1.539819424	-4.729377073	-5.86932798	-4.961861701	-5.694354657	-5.09078577	-5.778019394
33668	4	4	32826.7187	2	26.48	1	0.077	2	1	1	1.077102491	-0.180108013	-4.340699219	-5.1069662	-4.909562161	-5.696548205	-5.069558093	-5.626298237
57392	5	1	60502.55066	2	27.82	1	0.023	2	2	1	-3.036230071	-1.593227602	-4.487819599	-5.529273356	-5.066649927	-5.62164679	-5.610951365	-5.462898421
70304	3	2	138551.1686	2	27.5	1	204	2	2	1	0.677453244	0.761606577	-1.226121039	-1.953942319	-2.913494181	-3.717867003	-3.606641361	-3.190704951
67587	5	2	37148.27652	2	23.6	1	0.011	1	2	1	-1.434496463	-1.352063453	-4.09906157	-4.843128816	-2.61167107	-4.953476814	-4.628980823	-4.493944514
54551	3	1	24916.15175	2	41.63	1	3.17	1	1	1	-1.345300076	-1.588128127	-4.070027259	-5.298317367	-4.908356497	-5.502412742	-5.429653456	-4.538230675
32550	3	1	81229.88269	2	21.22	1	0.011	2	1	1	-0.487298127	-0.98872269	-4.573421453	-5.607299891	-4.011308843	-5.365008817	-4.974832386	-4.989884293
60300	2	1	99027.39863	2	33.62	1	152	2	1	1	-0.220211612	0.040832732	-1.877624464	-2.979753241	-3.813058737	-4.025620183	-4.162379107	-3.306497524
66556	5	1	120347.6305	2	31.2	1	0.011	2	1	1	-2.746719343	-1.680896874	-4.417117914	-5.407516574	-3.603018175	-4.676629131	-4.794412194	-4.538478828
67930	5	1	28151.49288	2	31	1	0.017	1	2	1	1.234640561	0.068492746	-4.48738715	-5.585999439	-4.108733326	-5.196534724	-4.916949751	-4.823859423
57136	4	3	97630.87218	2	30.77	1	0.17	2	2	1	-2.630131757	-0.141643021	-4.460920589	-5.530119041	-4.836971861	-5.082094186	-5.574570861	-5.110265095
66725	4	1	125259.2296	2	27.9	1	0.027	2	1	1	-1.182799375	-1.761122499	-1.516374924	-2.292757007	-3.305887193	-3.875655349	-3.601456625	-4.974267686
51943	5	1	71929.36114	2	36.75	1	0.011	2	1	1	-1.305971972	-0.510068336	-3.670860966	-4.805840904	-2.685577348	-3.889550172	-3.889550172	-3.585338765
69149	3	3	7821.068134	2	27.7	1	62.4	1	1	1	-1.027177956	-0.688317592	-3.088822687	-3.744358592	-4.478607493	-5.150992616	-4.841294499	-5.443251351
35067	4	3	87200.97451	2	43.64	1	0.033	2	1	1	0.423108543	-1.108576049	-3.234714878	-3.918472308	-4.485484162	-5.177364781	-5.149897361	-4.480427337
39338	5	5	56302.2627	2	22.85	1	0.036	2	2	1	-1.551829779	-1.766941159	-4.329941182	-5.460710657	-4.77083677	-5.728974444	-5.326362583	-5.916437597
31577	4	3	91583.23502	2	20.39	1	92	2	2	1	-0.823468629	0.389618464	-2.24990739	-2.99799892	-4.311685158	-5.097497955	-4.509881188	-4.351491377
65236	2	3	13849.15061	2	27	1	0.032	2	1	1	-2.479702821	-1.968185395	-4.244156847	-5.794754339	-4.508543328	-5.661222823	-5.661222823	-4.18531636
70565	4	3	19341.69182	2	25.6	1	0.029	2	1	1	-2.73657828	-2.066196312	-4.865453327	-5.991464547	-5.010635244	-5.431848759	-5.837313753	-5.703782575
53124	4	1	91691.33174	2	52.65	1	0.015	1	1	1	-1.970242249	-1.47344561	-2.610993302	-4.300801217	-3.62193998	-4.513362679	-4.549080727	-5.511891353
59754	5	1	102124.7532	2	33.43	1	0.011	2	2	1	-1.638639221	-0.910638133	-3.007428306	-3.984343676	-3.617099776	-4.449359713	-4.439458648	-4.565278832
53794	5	1	85741.11807	2	26.01	1	0.025	2	2	1	-1.930036801	-0.969088919	-3.941010564	-5.025023966	-4.305065594	-5.014213137	-4.784638657	-4.382026635
36714	4	4	33219.14486	2	38.86	1	407	2	2	1	0.220887868	0.477249575	-2.095674636	-2.610028786	-4.079138956	-4.74127059	-4.259301449	-3.965375102
64164	5	1	20264.69574	2	51.1	1	0.011	1	2	1	-3.414282621	1.044120903	-3.947650183	-5.36019277	-4.240527072	-5.02068563	-5.36019277	-5.713832811
67503	5	5	154977.4983	2	37.8	1	143	2	2	1	-0.25300817	0.356274864	-2.203087891	-2.863355395	-4.079077086	-4.516877572	-4.70202002	-3.716962436
70387	3	6	17052.99892	2	33.8	1	0.011	2	2	1	0.769792515	1.033507951	-3.735399485	-4.518158801	-4.098900384	-4.675787734	-4.675787734	-3.99491066
64048	4	3	150600.1217	2	26.2	1	0.031	2	2	1	-0.267778897	-1.085620129	-3.782345172	-4.422848629	-4.448824089	-5.065985438	-5.090678027	-4.754205721
66961	5	1	19850.42257	2	25.3	1	0.044	2	2	1	-2.704004342	-0.817505841	-3.773436841	-4.932673781	-4.587312586	-4.729732889	-5.382874666	-5.155817263
59908	2	3	11112.87202	2	25.59	1	437	1	1	1	0.415278729	0.397623795	-1.837400752	-2.216461683	-3.714045561	-4.553285387	-3.690063595	-2.985137715
59499	5	3	55613.44106	2	24.73	1	0.025	2	2	1	-2.106768053	-1.944986666	-4.567832495	-5.438079329	-4.449467882	-5.413386638	-5.156666774	-5.110575692
38921	4	1	94129.40615	2	35.79	1	0.059	2	2	1	0.590415921	-1.793561089	-3.775163837	-4.77688159	-3.860063251	-5.128105841	-4.686741804	-4.267508157
54333	5	6	26954.06499	2	38.12	1	0.042	2	2	1	-2.948721997	-1.836479093	-5.008562743	-6.138723562	-5.885274496	-5.635619748	-5.979093386	-6.261325562
58764	3	1	54784.84518	2	32.92	1	0.011	3	1	1	-0.521879401	-2.296927368	-4.817731675	-5.943012345	-4.725616365	-5.236441951	-5.662109866	-5.147210801
60252	4	1	26792.41184	2	29.44	1	0.011	2	2	1	-3.628660599	-2.220346991	-4.725419322	-6.280790103	-5.293403261	-5.929391939	-6.484388696	-5.840838701
58749	4	1	9131.507529	2	29.24	1	0.023	2	1	1	-1.364362716	-1.254503614	-3.446786157	-4.69614194	-4.157145458	-4.770249921	-4.552247809	-4.649621989
59469	5	1	53193.80154	2	23.29	1	0.011	2	2	1	-2.899194339	-0.641657959	-4.911034559	-5.524845138	-4.997212238	-5.670556811	-5.559331283	-5.710562104
26162	4	1	109645.6104	2	32.88	1	277	2	2	1	-0.589595735	-0.467370515	-2.579821446	-2.875012842	-3.980513003	-4.946578686	-4.146589235	-4.50012599
67486	4	1	38054.08819	2	32.4	1	0.026	2	2	1	-1.666789209	-1.383021036	-3.397924055	-4.557160993	-4.091071265	-4.804021083	-4.887402601	-4.425584619
58611	5	4	81895.4024	2	41.54	1	0.011	2	1	1	-3.489715399	-0.941771871	-4.328697227	-5.749393104	-4.69160264	-4.907825805	-5.518281228	-3.896224905
56978	5	1	89543.78448	2	27.04	1	0.011	2	1	1	-2.97890495	-1.613689362	-4.255794557	-5.105945484	-5.157238726	-5.949915393	-5.668064524	-4.983727819
59329	4	1	7407.430444	2	24.61	1	0.011	2	1	1	-2.487669086	-1.13674394	-3.85342882	-5.054695338	-4.538478828	-4.640261549	-5.110265095	-4.714369505
21926	3	1	71805.22634	2	24.96	1	510	2	1	1	0.597256507	0.107233495	-2.036323257	-1.926959048	-3.659520594	-5.207083118	-4.298262049	-4.17042871
30240	3	1	97073.47005	2	24.65	1	0.043	2	2	1	-1.898464942	-0.794945526	-3.616744075	-4.618355836	-4.057597888	-4.9505705	-4.414055403	-5.251977058
35608	2	5	17247.57971	2	37	1	0.08	1	1	1	-3.029718808	-2.755334736	-4.28414957	-4.809194677	-5.371385818	-5.6397609	-5.09989906	-6.787730314
64134	4	1	29084.15201	2	28.3	1	0.026	2	2	1	-1.221018673	-1.26628116	-4.252729554	-5.221530229	-4.784678743	-5.73235573	-5.547621645	-4.730020398
67865	5	1	17378.34907	2	27.4	1	0.021	2	2	1	-0.955462667	-0.954828751	-3.466711995	-3.830105886	-4.056062386	-4.275690987	-4.681156059	-3.949294384
53821	4	1	23067.90322	2	24.65	1	0.011	2	2	1	-2.413437975	-1.513807679	-4.773505527	-5.284331033	-5.466652708	-5.312502096	-5.130180438	-5.284331033
64234	5	5	63262.11097	2	38.6	1	0.011	2	2	1	-2.946942109	-0.635271431	-4.213691297	-5.480638843	-4.838784995	-5.298317367	-5.768320996	-4.979863635
62639	1	6	43518.46607	2	38.6	1	0.044	2	2	1	-2.591818755	0.244859531	-2.151762201	-3.173413454	-2.027776223	-2.620167107	-2.991091897	-3.604196379
70424	2	6	41834.43714	2	33.6	1	126	2	2	1	-0.674979876	0.810513463	-1.98792643	-3.010422996	-3.398077254	-2.921475497	-3.055836205	-3.684721431
25275	4	1	116891.1862	2	28.86	1	24.9	2	2	1	-0.452914012	-1.198786311	-3.386052733	-3.799066532	-3.616443302	-4.928318482	-4.203626825	-5.166035679
31463	3	3	26584.65761	2	28.5	1	280.2528	2	1	1	0.619363792	0.904593852	-1.949701182	-2.779172137	-4.33612437	-5.62197597	-4.262488198	-5.027386516
23188	3	1	104719.3453	2	17.97	1	151	2	1	1	-1.279127478	1.408417823	-2.254557124	-3.804065864	-3.008614899	-3.73304035	-3.362746195	-3.096658192
40574	4	1	19242.44688	2	33.5	1	0.02	1	1	1	-2.458765752	-1.45528933	-3.986238168	-5.070313327	-3.783808347	-4.355065689	-4.303157859	-4.924980211
65014	3	1	166234.6292	2	33.7	1	0.039	1	1	1	-3.425670224	-1.827101997	-4.263999433	-5.589669097	-4.263999433	-4.685212919	-5.072978467	-5.532510743
62218	4	5	41046.5642	2	45.4	1	217	2	1	1	-0.400850771	0.142909159	-2.33175647	-2.790752693	-3.924601788	-4.342805922	-4.150914914	-3.359575707
71100	5	2	12623.34425	2	19.6	1	0.011	2	1	1	-3.368407572	-0.284723491	-3.711352328	-4.702333943	-4.930592617	-5.097646689	-4.809964617	-4.317488139
66715	3	1	9609.942052	2	54.5	1	64.22172	1	1	1	-1.57239664	-1.480812403	-3.139559065	-3.522406086	-3.277144734	-3.990494623	-3.990494623	-4.481117512
54038	3	1	91316.25569	2	26.93	1	156	2	1	1	0.18374331	0.446248077	-2.144956146	-2.769666165	-4.367498521	-5.099866424	-4.884754997	-4.224397714
67339	5	1	91501.12458	2	25.9	1	0.011	1	1	1	-1.51780759	-1.897793612	-4.396269018	-5.229998189	-4.041234713	-5.157238726	-5.211306073	-4.481791193
65240	5	1	11628.39225	2	24.8	1	0.029	2	2	1	-0.354593778	-0.838895757	-3.216275035	-4.564348159	-3.608836759	-3.803542347	-3.66826018	-3.933076432
55664	3	1	58644.19942	2	26.71	1	0.175	2	1	1	-2.394152287	-0.636058214	-4.027854821	-4.756720084	-3.993368645	-5.026383651	-4.872232971	-4.129324281
61133	4	1	17057.39866	2	40.33	1	0.017	1	1	1	-2.187929075	-1.445886459	-5.110501266	-6.182084763	-5.29008693	-5.966973711	-6.142864347	-6.068756043
53139	4	1	20038.03004	2	38.37	1	0.479	2	1	1	-1.925340552	0.736123375	-4.041834639	-5.289659356	-4.69614194	-5.191219301	-5.458281914	-4.658754418
57408	4	1	95185.41534	2	31.27	1	0.865	2	1	1	-2.6420104	-0.589364833	-4.013119127	-5.144166744	-4.478876447	-5.177689315	-4.972894955	-4.265954431
58430	2	1	10283.68926	2	30.37	1	0.011	2	1	1	-0.840874093	-1.330796583	-3.885705713	-5.456922319	-5.010635244	-4.990832667	-4.952366339	-4.879607032
53006	4	1	8776.31423	2	29.09	1	0.011	2	2	1	-2.306573135	-1.702437331	-4.453153983	-5.172276609	-5.198944904	-5.883123278	-5.781340746	-5.189976277
53382	5	1	30233.18754	2	28.5	1	0.042	2	1	1	-1.558005737	-1.544527439	-4.347701887	-5.314317692	-4.28239678	-5.944944386	-5.857933104	-5.192956771
52741	2	1	30233.18754	2	28.22	1	0.011	1	1	1	-1.31412375	-1.546917555	-4.050173335	-4.903663153	-3.864770118	-4.948114964	-4.994634886	-5.266568731
52494	5	1	38087.10789	2	20.95	1	0.019	1	1	1	-1.527586884	-1.381599515	-4.605170186	-5.478288647	-4.180286969	-4.605170186	-5.040488294	-4.393861107
64511	4	1	118209.8095	2	33.8	1	223	2	2	1	0.63080233	0.611203157	-1.636265156	-2.147594429	-3.295248791	-3.972647649	-3.912023005	-3.134318431
62807	5	1	120347.6305	2	30.8	1	2.65	2	1	1	-1.120324564	-1.039441408	-3.697613122	-4.828313737	-3.74798351	-4.513820384	-4.415628342	-4.498072031
54041	4	4	15686.03941	2	29.69	1	160	2	2	1	-0.363843433	-0.322636194	-2.203430232	-3.037260726	-4.177357783	-4.358574987	-4.463199901	-3.982227253
36190	5	1	83545.46176	2	36.46	1	0.051	2	1	1	-2.61497124	-2.057573034	-4.240303556	-5.253240373	-4.522216765	-5.361874183	-4.929453313	-4.816409623
61630	5	1	70653.15459	2	33.72	1	0.029	2	2	1	-3.206754461	-0.133670775	-4.557542125	-5.753792803	-4.655180619	-5.099866424	-5.183248054	-4.763394234
26887	2	1	17160.4639	2	31.34	1	0.039	3	1	1	-1.558142009	-1.806141708	-4.079283689	-5.582097727	-4.252418749	-4.807815641	-4.625166792	-5.257464716
37151	3	1	102437.1276	2	23.93	1	331	2	1	1	1.225353693	1.098675272	-0.983475287	-1.406150067	-2.894158551	-3.479610009	-2.983007202	-2.924365816
68271	4	5	126871.7005	2	25.6	1	0.011	2	2	1	-2.68837064	-2.813410717	-4.788328893	-6.320433722	-5.198831734	-5.847527333	-5.777568745	-6.231486236
51936	4	1	12719.50867	2	26.14	1	0.011	3	2	1	-2.801482146	-2.25799421	-4.848516445	-5.96774802	-5.156817804	-6.214608098	-5.999496719	-5.672283808
39968	4	6	90762.90867	2	35.37	1	46.1	2	2	1	-0.685324355	-0.598197016	-2.913045195	-3.778236926	-4.318654468	-4.814638792	-4.217642801	-4.558266371
62174	5	1	27335.89524	2	33.9	1	0.024	2	1	1	2.837571649	-1.975185085	-4.034125726	-5.35750617	-4.538478828	-4.426687405	-4.780618816	-4.115251252
70993	5	5	15604.10232	2	28.5	1	0.025	2	2	1	-2.651354851	-1.46967597	-3.857955789	-5.535447273	-4.662328647	-5.535447273	-5.535447273	-5.010635244
68868	4	1	52669.7673	2	16.9	1	0.064	2	2	1	0.056920291	-0.863257881	-4.153185044	-4.759320816	-3.674694813	-4.992935759	-4.941642443	-5.298317367
62460	5	1	109679.3547	2	21.9	1	0.011	2	1	1	-1.850198982	-1.769365051	-4.48738715	-5.646623994	-4.527392441	-5.227365642	-5.269329795	-4.32486823
22696	5	1	84772.10843	2	27.9	1	0.011	2	2	1	-2.718813806	-2.45395533	-5.139806378	-6.426782655	-5.015352302	-6.618603787	-6.571283042	-6.575493322
59795	4	3	5250.697876	2	30.55	1	1.42	2	1	1	-0.863110632	-1.609437912	-3.833653928	-4.444827573	-3.450204974	-5.101606994	-5.320296344	-3.257661847
70358	4	3	155723.6805	2	20.9	1	0.011	2	2	1	-2.283049276	-1.160922003	-3.749163996	-5.000482904	-4.338107438	-5.535159821	-5.201153633	-4.533007769
58359	4	1	105778.527	2	35.47	1	395	2	2	1	0.381466348	0.547096518	-1.903044675	-2.604717051	-4.130430975	-4.256119181	-4.452829429	-4.359497532
69086	5	1	111516.1317	2	28.7	1	0.147	2	2	1	-2.179982773	-1.844688623	-3.477984532	-4.915889865	-3.395005402	-4.106844745	-4.533282921	-4.006401929
36903	4	1	98945.16223	2	27.77	1	0.017	2	2	1	-2.603084491	-1.709914977	-4.400274438	-5.178855208	-5.746839152	-5.944863826	-5.4492698	-5.841831485
51653	3	3	93833.19808	2	29.1	1	0.415	2	2	1	-2.586193846	-1.106397619	-4.533007769	-5.535159821	-4.338107438	-5.010635244	-5.291537601	-4.735790392
25146	3	5	5832.413424	2	23.59	1	0.023	2	1	1	-2.330309806	-1.749919758	-3.31415263	-4.825297167	-4.091206431	-5.366467094	-5.045405792	-4.767716763
57441	4	1	32338.06229	2	41.69	1	0.02	2	1	1	-1.806482712	-1.82301201	-3.785729267	-4.567429895	-3.912023005	-4.336906205	-4.567429895	-4.336906205
59444	4	3	14092.57024	2	37.39	1	0.021	1	1	1	-2.161581687	-0.134348053	-3.803809434	-5.327304874	-4.353855747	-4.793222452	-4.69478236	-5.025023966
62070	4	1	12676.17086	2	22.72	1	0.035	2	1	1	-0.84815537	-1.021197836	-3.565398407	-3.56973681	-5.018832046	-5.788940443	-4.592999648	-5.521460918
58565	5	1	109191.7107	2	19.78	1	0.018	2	2	1	-1.135889436	-1.231624335	-3.631468537	-4.207309653	-4.616598845	-5.112215132	-4.713059118	-4.447778051
67924	5	1	19611.67545	2	31.7	1	0.011	2	2	1	-2.600317501	-0.211029721	-4.574398527	-5.729100283	-4.104394898	-5.475651382	-5.537209275	-4.69673738
33546	2	6	20146.5697	2	23.62	1	0.024	2	2	1	-2.193948864	-0.397915301	-4.15082914	-5.756499308	-5.130515039	-6.579035155	-6.032286542	-5.558629698
33247	5	1	72691.69554	2	27.34	1	0.021	2	1	1	-1.457747399	-0.908984158	-3.086970754	-4.619945505	-3.224893897	-4.879607032	-4.190855485	-5.120450216
52627	5	1	21594.16609	2	33.66	1	0.027	2	2	1	-0.876693369	-0.920778399	-1.070394772	-2.751908519	-2.197485801	-3.061266319	-2.836689528	-4.341085249
51973	5	1	94172.42298	2	30.22	1	0.011	2	1	1	-3.111903706	-1.752538758	-5.474208125	-6.739874152	-5.526851672	-5.703782575	-6.247397855	-6.002275576
61616	5	1	64508.60179	2	29.57	1	0.019	2	2	1	-1.636730053	-1.333361385	-4.336906205	-5.560681591	-4.772224325	-5.560681591	-5.870836496	-4.802995954
60682	4	1	70653.15459	2	26.13	1	0.082	2	2	1	-1.06537406	-1.465036666	-3.327509664	-4.5787834	-3.998548355	-4.88045173	-4.780032989	-5.325419329
59562	3	1	29032.12433	2	26.11	1	0.011	2	1	1	-3.113068974	0.073648683	-4.360824438	-5.610097069	-5.075173815	-5.353377114	-5.68608294	-4.55298446
38339	4	1	23456.71075	2	27.35	1	0.067	2	1	1	-1.671215151	-1.587685623	-4.558617475	-5.430739204	-5.447241131	-5.587211106	-5.088322441	-5.529574242
37037	5	1	4873.325569	2	25.51	1	0.226	2	2	1	-2.979651131	-2.063943657	-4.031975355	-5.240831218	-4.287473905	-5.220069376	-5.359488763	-4.480090811
39593	5	1	88900.98856	2	27.73	1	44.5	2	1	1	-1.397100696	-1.640893642	-3.318595364	-4.292639708	-4.093797252	-4.6251014	-4.477747187	-4.404835592
63804	4	1	5774.606655	2	41	1	0.035	2	1	1	-2.995732274	-1.50977855	-4.055387326	-5.206750183	-4.963804047	-5.399122054	-5.429893643	-4.661523101
69151	5	1	123574.2673	2	26.3	1	0.028	2	2	1	-3.057440159	-2.103347063	-4.589544899	-5.442024009	-4.64533625	-5.4981136	-5.290474205	-4.927568763
37023	5	5	91553.46742	2	31.55	1	0.021	2	2	1	6.011783541	-1.975956799	-4.311756073	-4.974663362	-4.410801324	-4.813847997	-5.230242169	-4.904819852
29050	5	5	141560.4757	2	38.72	1	217	2	2	1	0.998948588	0.781824992	-1.369182582	-2.035440496	-3.312415593	-4.048257992	-3.721317649	-4.417285714
54022	4	3	32327.83474	2	34.26	1	0.027	2	2	1	-2.196107555	-2.970179192	-4.80649464	-5.697917408	-4.704015969	-5.551313866	-5.478288647	-2.407945609
55798	3	2	37798.20676	2	26.66	1	0.011	3	1	1	1.744143615	-2.810082927	-5.051457289	-5.80914299	-4.66704559	-5.381698975	-5.381698975	-4.853631545
56010	5	3	93833.19808	2	25.52	1	0.126	2	2	1	-0.288444268	-0.120393583	-4.248495262	-4.902421767	-4.066173694	-5.387929431	-4.902421767	-4.171534229
57570	5	5	53528.54999	2	21.5	1	0.019	2	2	1	-1.568568583	-1.148909504	-4.054896298	-4.685212919	-4.0213361	-5.328349655	-4.751462309	-5.043721041
52632	5	1	6223.349472	2	33.01	1	0.011	1	1	1	-2.981204179	0.878816785	-4.942862727	-5.898374284	-6.041474875	-5.854888893	-6.208529113	-5.679684966
51759	3	1	18943.61304	2	32.29	1	2.46	2	2	1	0.013642153	-1.05608141	-3.932343016	-4.86638574	-4.873876378	-5.574570861	-6.075345846	-4.628427042
28730	4	1	26783.43697	2	27.52	1	0.553	2	1	1	-1.589716989	-2.054553826	-4.167991124	-4.675950332	-4.407686409	-5.370888059	-4.719833057	-6.222976516
33364	1	1	15695.75614	2	30.07	1	23	2	1	1	-2.301362341	-1.324401435	-3.474915539	-4.093649924	-4.968801699	-5.486835362	-5.743788864	-4.772114068
56726	5	1	51293.62204	2	34.22	1	6.71188	1	1	1	-1.212741295	-1.811962179	-4.629267713	-5.509626472	-4.581639712	-5.084743297	-5.084743297	-4.73192187
36509	4	1	20796.89462	2	25.1	1	0.097	2	1	1	-1.084878845	-1.539362556	-3.054479575	-3.762055922	-3.834452104	-4.614905824	-4.070462151	-4.253194888
58385	2	5	18764.72092	2	35.18	1	0.067	1	1	1	-2.563949857	-2.330470296	-4.701314083	-6.025365961	-5.249527202	-5.866301522	-5.80914299	-5.11599581
34128	3	1	65198.37484	2	30.98	1	0.468	2	2	1	-2.851213524	-0.051554896	-3.778152295	-4.823694174	-4.415447419	-4.756373962	-4.870258367	-4.768601178
63902	4	1	144742.5197	2	29.6	1	0.011	2	1	1	-2.103734234	-1.426254656	-4.872373781	-6.214608098	-4.714369505	-5.731756422	-6.180706313	-5.319223995
63850	4	3	140222.1785	2	28.9	1	0.011	2	2	1	-3.089942145	-1.427881173	-3.988250376	-5.307534111	-4.023518524	-5.006058583	-5.153383258	-4.172554091
63828	4	1	118209.8095	2	26.1	1	0.011	2	1	1	-2.590267165	-1.505328181	-3.983996511	-4.738701579	-4.237445437	-5.416100502	-5.326488266	-4.70744901
70881	5	5	114691.1498	2	25.8	1	2.91	2	2	1	-1.889022776	-1.322976098	-4.025546806	-4.871934306	-4.530017446	-5.11599581	-5.06064578	-4.979420243
68016	4	1	158226.6128	2	40.2	1	0.019	1	2	1	-2.175952442	-2.488914671	-4.089357021	-5.035953102	-3.630610546	-4.382026635	-4.556380022	-3.079113882
22800	4	1	16001.44569	2	23.06	1	0.019	1	2	1	-1.414015839	-1.255544839	-3.891941103	-4.449517264	-4.166999065	-5.272805577	-4.696313908	-5.203091008
28362	5	1	94044.50206	2	30.45	1	0.011	2	1	1	-1.806531772	-0.782061486	-4.140762309	-5.126707981	-3.596341404	-4.924075744	-4.541805322	-4.191165378
58047	2	2	28866.42814	2	38.66	1	0.037	1	1	1	-3.074513156	-1.293742805	-5.033624738	-5.850385907	-5.393627446	-5.750302547	-6.022236381	-5.268464433
58979	5	6	68773.59963	2	28.78	1	0.011	2	2	1	-1.222552299	-0.951222149	-4.064930683	-5.120983394	-3.674064381	-4.547182921	-4.650979702	-4.235151823
61561	3	1	41882.42983	2	25.75	1	281	2	1	1	-0.281499672	-0.033661003	-1.990777786	-2.226485747	-3.422349754	-4.46103625	-4.277596784	-3.844581717
30445	5	1	83462.01937	2	21.73	1	0.091	2	2	1	-0.320462252	-1.366692883	-4.032810237	-4.636076607	-4.152554416	-5.623614083	-4.569570058	-5.281662433
66679	4	1	23174.19943	2	28.1	1	152	2	2	1	-0.183796328	-0.08052528	-2.306804512	-2.354432562	-3.901551721	-4.615752279	-4.246392225	-2.811657871
68152	3	1	16737.88881	2	36.3	1	0.079	2	1	1	2.253626411	-1.420902108	-3.923904309	-5.105551871	-4.721969431	-5.424005541	-5.865838217	-5.05490808
69626	4	1	165002.3044	2	34.1	1	0.019	1	1	1	0.457550168	1.038455792	-0.960832509	-1.305307697	-1.904407199	-2.135226407	-2.435833646	-1.80210988
65195	4	1	13189.93065	2	39.4	1	0.026	1	1	1	-1.95525927	-1.523005405	-2.973753369	-3.568630342	-4.209007478	-4.692181527	-4.525127509	-4.163337405
24508	4	1	77070.57622	2	27.51	1	0.011	2	1	1	-2.005340557	-1.397072226	-4.264583568	-5.109825883	-4.079913217	-5.078162758	-4.573056398	-4.959496034
37588	3	1	100919.4984	2	46.98	1	0.097	1	1	1	-3.87875657	-2.567073093	-4.518869103	-5.858343038	-5.380875184	-5.874241668	-5.717347465	-5.355753066
69203	5	3	8679.600111	2	33.3	1	0.127	3	1	1	-1.870039027	-1.62844086	-4.617004638	-5.38425986	-5.241158886	-5.492473395	-5.789724751	-6.275232689
52099	4	1	99844.47086	2	30.27	1	0.021	2	1	1	-2.018744746	-1.601494088	-4.177459489	-5.555785576	-4.149844312	-4.351812824	-5.093750254	-4.222456814
57892	2	1	19043.84499	2	29.59	1	277	1	1	1	-0.590297428	-0.614683227	-3.157355816	-3.617385478	-5.160986028	-5.434026672	-4.91856057	-5.4695333
52935	4	1	37058.06477	2	25.73	1	0.011	2	2	1	-1.083816625	-1.659738652	-4.416578991	-5.439967801	-4.768799614	-5.243257564	-5.685090464	-5.174264781
59002	5	1	80686.34036	2	25.16	1	0.025	2	2	1	-2.022625069	-2.472674086	-4.657813971	-6.308636949	-4.713383768	-5.010635244	-5.629674388	-5.133237599
70575	4	3	155051.1401	2	24.9	1	0.011	2	2	1	0.238237848	-0.567337834	-3.446148765	-4.541318682	-3.9569744	-4.685212919	-4.734003034	-4.957146614
52187	4	6	34615.20916	2	20.92	1	33.2	2	2	1	0.511802924	0.44634636	-1.515644032	-2.459455523	-2.812176912	-3.031167573	-2.690974598	-2.880421429
67390	5	3	122574.3855	2	18.2	1	220	2	1	1	0.282841182	0.401149391	-1.854163623	-2.368698357	-3.675307373	-4.373368544	-3.59074998	-3.281346086
25615	4	1	68985.00029	2	39.18	1	0.016	2	2	1	-1.599997375	-0.961247976	-3.57086704	-4.443683509	-2.108718809	-3.328261402	-3.647035723	-3.56353948
63714	4	1	88343.63479	2	36.7	1	0.011	2	2	1	-1.503016505	-1.247553099	-3.733432776	-4.662657254	-4.62777005	-5.013432452	-5.461822665	-4.762118074
37886	3	1	95934.54542	2	35.33	1	0.171	2	1	1	-2.708575919	-0.87201261	-4.640495544	-5.679603262	-4.447542444	-5.171969866	-5.290202581	-5.839079997
30634	5	5	29253.40676	2	22.4	1	0.729	2	2	1	-1.481701087	-0.871019067	-3.994373516	-4.680007532	-4.13157464	-5.754949987	-4.336290424	-5.763760849
54982	5	3	81895.4024	2	27.68	1	0.04	2	2	1	-2.168412883	-0.707610242	-3.843885219	-4.418584235	-4.32715004	-4.918827787	-4.757186346	-4.605170186
36883	3	1	113664.4973	2	57.7	1	192	2	2	1	-0.152916193	-0.112323687	-2.676848177	-3.694461123	-4.816355276	-5.094581084	-4.775628312	-5.449576631
53884	4	1	60851.68697	2	45.57	1	0.022	1	2	1	-1.157692053	-1.696927873	-4.385541605	-5.757849613	-4.199705078	-4.984659846	-5.19823387	-5.730450733
64963	5	5	20600.12329	2	45	1	0.264	3	1	1	-2.234057448	-1.601331325	-4.239235892	-5.32184785	-4.769058052	-5.625530323	-5.801420883	-5.252855019
70962	3	1	14549.73111	2	45	1	116.44971	2	1	1	-1.296369083	-0.015854559	-2.604363683	-3.395519571	-4.840847457	-5.193668924	-5.439503813	-4.097195603
29828	4	1	68985.00029	2	43.96	1	0.015	2	1	1	-1.592027266	-2.022057621	-3.854701008	-4.896154906	-3.937359378	-5.082431609	-4.83243911	-4.67917061
25169	3	1	87804.18911	2	42.52	1	57.4	1	1	1	0.298991317	-0.14932093	-2.319723541	-3.035331474	-3.45384572	-4.801174121	-4.295969386	-4.145338617
33635	3	1	88133.3338	2	41.43	1	313	2	2	1	-1.373610455	0.789293799	-2.197873572	-2.761309864	-3.95060657	-4.701566115	-4.034210244	-4.080839073
53546	4	1	61835.25213	2	40.81	1	0.011	2	2	1	0.121654786	-0.426700553	-3.421636035	-4.695866745	-3.614276153	-4.249073419	-4.831208047	-5.076330484
26473	3	5	31834.09412	2	40.54	1	325.067	1	2	1	0.333620002	0.685115094	-1.758387331	-2.114654049	-3.940824824	-4.599251536	-4.087387916	-3.744457494
51893	2	2	36689.33505	2	40.46	1	186	2	1	1	0.430654809	0.300900113	-1.900984188	-3.11124515	-3.583849573	-4.196954065	-4.647370526	-3.52042774
41360	3	3	83545.46176	2	40.35	1	452	2	1	1	1.210818076	0.173229861	-3.766045204	-5.204391235	-4.270836091	-4.884259813	-4.751686664	-4.587993946
66543	5	1	18534.16609	2	39.9	1	0.33232	1	1	1	-1.564145922	-1.351699716	-3.665162927	-4.924457552	-2.253160206	-3.482407448	-3.391247041	-3.816712826
55520	4	1	6912.351852	2	38.83	1	0.042	1	1	1	-3.0393672	-0.888178378	-4.402458674	-5.743902528	-4.662989783	-5.59729904	-5.482888732	-5.233076779
65621	3	1	9090.779024	2	38.8	1	0.011	2	1	1	-0.572349825	-0.674640249	-3.146116469	-3.888711932	-2.937107429	-3.32449843	-3.303745415	-2.988213451
40726	4	1	93752.31031	2	38.61	1	0.055	1	1	1	-1.556968183	-1.103827183	-2.957853942	-4.37039289	-3.924021804	-4.29753535	-4.197327972	-4.236948968
51900	2	2	18281.81519	2	38.54	1	0.298	1	1	1	-2.284306568	-1.505340328	-3.89279162	-4.909165804	-4.718110579	-5.805911883	-5.743391767	-5.214547521
63377	4	5	38147.59514	2	37.5	1	0.034	1	1	1	-3.172355807	-0.566025173	-4.485625059	-6.040254871	-5.803865938	-6.183355586	-6.788210241	-4.898157372
64607	4	1	14051.8756	2	37.5	1	274.534	2	2	1	0.01472255	-0.10842388	-2.224792102	-2.570978736	-4.173825658	-4.796521145	-4.459077542	-3.514076726
53770	2	5	75240.00576	2	37.38	1	128	2	2	1	0.439109599	0.418631067	-1.41662937	-2.314706451	-3.252569665	-3.599060761	-3.364528585	-2.974277345
61261	5	1	59035.5046	2	37.27	1	0.036	2	2	1	-3.416897892	-2.682500005	-4.201381549	-5.55466952	-3.966229803	-4.672728302	-5.52902722	-4.711089191
67475	3	3	16793.05603	2	37.1	1	336	2	1	1	-0.732581249	-0.499437721	-2.981475407	-3.127068272	-5.082379232	-5.521460918	-5.065985438	-4.936527347
64228	3	5	184923.7778	2	37	1	0.021	1	2	1	-3.506557897	-2.133043267	-4.505540349	-5.545558445	-4.310370678	-5.307886808	-5.675611723	-5.06947584
53222	4	1	7525.781928	2	36.82	1	0.011	1	1	1	0.179896137	-0.168005912	-4.048882215	-5.32184785	-5.167697258	-5.475998427	-5.593781642	-5.127691775
35805	4	6	24218.64308	2	36.31	1	137	2	1	1	0.902437216	0.214036237	-1.835344076	-2.207786662	-3.255872204	-4.090542977	-3.364407592	-3.064595761
64181	3	6	23644.84324	2	36.3	1	0.034	2	1	1	-0.285844681	-0.421279148	-2.551931023	-2.796316279	-3.290334797	-3.495129188	-3.78281126	-2.459037274
39113	5	1	74515.46043	2	36.07	1	268	2	2	1	0.329102213	-0.015961835	-2.195446644	-2.578642475	-3.72100983	-4.014830228	-3.26415244	-3.316805407
34650	5	5	56060.45388	2	35.94	1	0.027	2	2	1	-1.462464151	-1.93610516	-4.194209606	-5.791012021	-4.792955281	-4.96181413	-5.340250603	-5.417440149
71053	4	3	10112.42821	2	35.8	1	363	2	1	1	0.470577444	0.853329198	-2.000969924	-2.503029053	-3.73909922	-4.445205526	-4.019653651	-4.008354131
54738	4	1	57398.77436	2	35.77	1	0.011	1	1	1	-0.380543352	-1.970436669	-2.914554432	-4.303327106	-3.476803645	-3.746906782	-3.995988372	-5.055239589
24227	5	1	99243.49186	2	35.54	1	153	2	2	1	-1.47268385	-0.693323936	-3.10338987	-3.631609158	-4.502083684	-4.886945869	-4.529682823	-5.205693701
38770	5	1	93752.31031	2	35.47	1	0.011	2	2	1	-2.729200873	-1.023736754	-3.979996004	-5.23870163	-4.329163178	-5.025023966	-4.643762481	-4.977269621
34605	5	1	88381.68649	2	35.43	1	0.698	1	1	1	-2.142452185	-1.635454133	-4.079333573	-4.920138361	-4.640499584	-5.331143703	-4.980486811	-5.594675366
68740	4	3	102038.9173	2	35.3	1	0.011	2	2	1	-1.110982605	-1.546186982	-3.308028538	-4.835693904	-3.877337464	-4.157472303	-4.215515676	-3.691235187
54419	4	5	25034.30359	2	34.99	1	0.024	2	2	1	-2.894547131	-1.913927103	-5.010635244	-5.585999439	-5.244250103	-5.717768728	-5.480638843	-6.369530659
60871	5	1	96096.13025	2	34.93	1	0.011	2	1	1	-2.605534642	-1.670346666	-4.085294716	-5.298317367	-4.007333195	-4.751773618	-4.834011816	-4.539212235
65558	4	6	44345.17336	2	34.7	1	65.2	2	1	1	-1.613361264	-0.347849972	-3.688879454	-3.948837001	-4.857345613	-5.825337754	-5.825337754	-5.483051351
71793	5	1	168883.5608	2	34.6	1	0.011	2	2	1	-1.137452121	0.264315961	-4.514198403	-5.059425513	-4.430816791	-5.6572626	-5.110718758	-4.075476077
36024	5	3	53411.32923	2	34.34	1	0.032	2	2	1	-2.252768713	-2.084932284	-3.432547501	-4.222209343	-3.16945593	-4.281710099	-4.265757633	-3.938084731
26523	3	1	77003.33203	2	34.33	1	112	2	2	1	-0.03084809	-0.608092002	-2.671497886	-2.852250545	-3.853484605	-4.764668506	-4.505195538	-5.074031588
70163	5	1	162710.3544	2	34.3	1	0.011	2	2	1	-2.144361089	-0.174778648	-4.223802639	-5.164785924	-4.153185044	-4.846332225	-5.452468113	-4.570078852
26137	4	1	93483.09391	2	34.23	1	0.272	2	1	1	2.095265029	-0.887703275	-3.622894617	-4.712872664	-4.18196857	-4.961093555	-4.722887399	-5.307836127
35213	5	5	70187.09973	2	34.2	1	0.019	2	2	1	-3.190833658	-2.264888117	-4.212907042	-5.331931235	-4.662611393	-5.236033698	-5.096125864	-5.583641421
69287	4	1	174527.0916	2	33.8	1	0.065	2	1	1	-2.984947261	0.188427377	-4.179823696	-5.527503135	-4.047277024	-4.896876344	-5.574023175	-4.754313325
40561	5	4	69682.29123	2	33.64	1	0.046	2	1	1	-1.287457672	-1.144833706	-3.8259655	-5.068917586	-4.110299691	-4.997602886	-4.830548858	-5.397886684
26563	3	1	88162.2512	2	33.55	1	252	2	1	1	0.10897238	-0.101610082	-2.337578554	-2.642076663	-4.106432306	-4.916848001	-4.382685652	-4.45585472
24872	3	1	26445.10278	2	33.48	1	0.81752	1	1	1	-3.536627559	-1.906269959	-4.936987932	-5.769590922	-5.097796755	-6.276901675	-5.838835138	-7.863215725
52157	5	1	125317.1698	2	33.43	1	0.033	2	2	1	-1.552529779	-0.967584026	-4.021395559	-4.872049086	-3.981981575	-5.187565928	-5.066205194	-7.35460504
28723	5	1	94493.4824	2	33.37	1	114	2	1	1	-2.093259937	-1.11571783	-3.802107504	-4.510697448	-4.878954481	-5.328635347	-4.466974687	-5.203046824
25567	5	1	84802.24396	2	33.06	1	0.018	2	2	1	-3.217698968	-3.101541734	-4.416381089	-5.645404139	-4.513623625	-5.283902167	-5.214841114	-5.643938769
60376	3	1	56750.65421	2	33.02	1	0.022	1	1	1	-0.570929548	-0.944571505	-3.352407217	-4.918827787	-4.567429895	-4.706266252	-4.727772491	-6.071507388
53127	5	1	44803.36546	2	32.65	1	0.011	2	1	1	-3.080588818	-2.010168481	-4.668127984	-6.420944313	-5.034650105	-5.555947037	-6.19780113	-5.329300835
58282	4	1	14859.61664	2	32.43	1	1.14	2	2	1	-2.732484231	-2.2114634	-4.151097407	-5.35750617	-4.701630427	-5.333408729	-5.63709121	-4.689051702
56751	5	1	20257.23903	2	32.41	1	0.011	2	2	1	-2.885606999	-2.206822734	-4.575756346	-5.865423789	-4.71551823	-5.477658409	-5.659979871	-4.945630444
61266	5	1	90382.44266	2	32.33	1	234	1	1	1	0.181347056	0.27428099	-2.243336514	-2.950039052	-4.007333195	-4.644910474	-4.405680843	-3.993148574
60896	4	1	13060.04163	2	32.25	1	0.056	2	1	1	-2.144992065	-1.498768241	-3.60460169	-5.034627673	-5.169105665	-4.728897567	-4.892852258	-4.385480834
35080	3	6	100919.4984	2	32.19	1	0.686	2	1	1	-0.653267387	-0.494905814	-2.495706127	-2.872240568	-2.420715565	-3.349802042	-2.947387046	-3.107824575
37429	4	1	77644.89434	2	32.18	1	0.011	2	1	1	-2.843012869	-0.372212486	-3.835560931	-5.198472032	-3.318291601	-4.983696718	-3.958438531	-4.113845964
27747	3	1	91339.15991	2	32.1	1	259	2	2	1	-0.453795379	-0.33213499	-2.706384918	-3.341133152	-4.713710307	-5.102855029	-4.614098828	-5.031323987
27175	5	4	112118.3416	2	32	1	0.087	1	2	1	-0.420201045	-0.30642092	-3.182931796	-3.368646971	-4.078058464	-4.692623552	-4.190497399	-4.108259325
23236	4	6	26783.57805	2	31.83	1	0.182	2	2	1	-1.202022328	-2.671373929	-3.94395603	-4.88243062	-4.658721712	-5.532232979	-4.96184513	-6.081076831
56737	4	1	58644.19942	2	31.64	1	0.022	2	1	1	-1.790279086	-1.443452775	-3.203561589	-4.655813902	-4.019443252	-4.389461646	-4.562867784	-4.736939475
37857	5	1	82142.50666	2	31.52	1	0.024	1	2	1	-1.628785618	-0.978859269	-3.521919045	-4.437616134	-3.355458955	-4.813119137	-4.601707289	-5.512766821
53790	5	1	90558.05079	2	31.49	1	0.011	1	2	1	-2.062032978	-0.254577587	-4.490100874	-5.48552902	-4.121540317	-5.400971548	-5.227699736	-4.167702339
54704	2	3	67460.90663	2	31.4	1	176	2	2	1	0.003700043	0.419163952	-2.20024638	-3.10493157	-4.354814039	-4.522478467	-4.640261549	-4.32180778
66008	5	6	160454.3559	2	31.3	1	39.4	2	2	1	-1.076312781	-0.634972617	-2.90497791	-3.914526136	-3.63818634	-5.221356325	-5.278514739	-4.410426109
36150	4	1	86140.57595	2	31.22	1	45	2	2	1	-0.520096827	-0.981794076	-1.231402115	-2.577624291	-2.152388357	-3.258985469	-2.807011552	-3.005809034
60323	1	1	11723.77758	2	31.2	1	0.011	2	2	1	-1.424431791	-1.382430866	-4.49819809	-5.205944041	-4.882156991	-5.094718453	-5.148785566	-4.557917298
65910	5	1	14414.22997	2	31.1	1	0.017	2	2	1	-2.99790856	-1.558579493	-4.070712981	-4.79622537	-4.408459895	-4.562610534	-4.983824049	-3.828641416
36052	5	1	82857.9804	2	31.08	1	0.036	2	2	1	-1.180246903	-1.648456742	-4.087029582	-5.173085697	-4.717218907	-5.120990596	-5.441349751	-5.360769107
52565	4	1	14704.56331	2	31.05	1	0.027	1	1	1	-2.244101802	-0.697246481	-4.162526063	-4.765018919	-4.46738646	-5.004969624	-5.039455691	-4.651690154
65800	5	1	156457.5428	2	31	1	0.011	2	1	1	-1.696449291	-1.591088772	-4.237445437	-4.290089118	-4.374646495	-5.261949758	-5.598421879	-4.722953209
60583	4	3	59368.56666	2	30.97	1	0.024	2	2	1	-3.225476512	-1.952113562	-3.416444622	-5.22233143	-3.77684822	-4.731210961	-4.994321688	-5.409543049
40534	3	4	74844.39736	2	30.92	1	308	2	1	1	0.130434543	0.171078846	-2.195563353	-2.437492449	-3.675995135	-4.433197494	-3.648966442	-3.684085802
64789	5	1	7645.782314	2	30.9	1	0.011	2	2	1	-2.644933144	-1.303179453	-4.070391325	-4.775443456	-4.237445437	-4.787491783	-5.211306073	-5.049250195
63164	5	1	27021.36925	2	30.9	1	0.011	2	2	1	-3.433841221	-1.429399982	-3.498078152	-4.815620883	-4.631049588	-5.155703321	-5.168442225	-5.422507836
69633	4	1	44071.23725	2	30.8	1	0.011	2	1	1	0.162714488	-0.390526231	-3.85741887	-5.245324807	-4.453939222	-5.095793099	-5.264869438	-4.728068369
67995	2	1	61468.55502	2	30.8	1	44.4	1	1	1	-1.484781998	-1.089345017	-2.422093757	-3.856142561	-2.961830721	-3.682006567	-3.748068342	-4.195880999
38201	5	6	62788.36064	2	30.67	1	0.03	2	2	1	-2.927400954	-2.574078905	-4.27615425	-5.21987594	-4.859804404	-5.036568676	-4.760655089	-5.886744236
29615	4	1	95553.6544	2	30.61	1	109	2	2	1	-1.190586091	-0.788301046	-3.27740142	-3.899469531	-4.521766057	-5.385122001	-4.749549924	-5.67564089
22676	5	3	18320.59712	2	30.48	1	0.021	2	2	1	-1.265616969	-1.972687213	-4.495341368	-6.021475608	-4.576033609	-6.050568476	-5.953917542	-6.221150956
55944	4	2	11278.45025	2	30.42	1	0.011	1	1	1	-1.902328331	-1.536211591	-4.08144115	-5.770921815	-5.036952678	-5.730099859	-6.115762358	-5.483239743
58352	4	1	24485.91094	2	30.31	1	431	2	1	1	0.042534813	0.152823269	-2.06338073	-2.35137526	-3.628815215	-4.240196433	-4.116006047	-3.483027391
57119	5	3	52391.13341	2	30.3	1	0.042	2	1	1	-1.61880367	-0.761897951	-4.466145472	-5.343385655	-5.168181608	-6.19780113	-6.266793896	-4.828313737
69410	4	1	23343.58134	2	30.3	1	0.011	2	1	1	-2.746547774	-0.249962759	-4.563497481	-5.651957492	-5.021330535	-5.714477867	-5.62210452	-4.17173122
69166	5	1	6085.921613	2	30.2	1	0.054	2	1	1	-1.563628376	-0.769565511	-4.527878551	-5.647368304	-5.634789483	-5.712751274	-6.065572335	-6.27914662
52216	5	1	60851.68697	2	30.16	1	0.016	2	1	1	-2.029291761	-0.838668534	-3.986130955	-5.11599581	-4.268697949	-4.793222452	-5.11599581	-4.471638831
66451	3	5	25152.80306	2	30	1	0.011	2	2	1	-0.979804139	-1.675002603	-3.101092789	-3.545778605	-3.059245678	-4.056604252	-4.03462531	-3.084143226
65316	5	1	27234.8811	2	30	1	0.032	1	2	1	-3.138833125	-1.359111626	-4.91532516	-6.109247683	-6.013937585	-6.271766453	-7.144884931	-6.802394863
62291	4	1	20038.54385	2	29.9	1	0.015	2	1	1	-1.721147659	-0.217306192	-4.643884715	-5.642413471	-5.57342075	-6.335560652	-6.03017918	-5.57342075
38321	4	1	113664.4973	2	29.84	1	0.894	2	1	1	-0.505307702	-0.27091889	-2.141524133	-2.65601226	-2.538350934	-3.474432134	-3.338807937	-2.695386332
54675	5	1	76603.79839	2	29.79	1	0.011	2	2	1	-2.07348914	-1.51480639	-3.868220401	-5.025673199	-3.552367448	-5.40866541	-5.459958799	-4.533196654
59059	4	1	105070.7479	2	29.79	1	16.3	2	1	1	0.204753259	-1.519952747	-4.101033524	-5.416100502	-4.181355925	-5.11599581	-5.244250103	-4.650632514
63659	3	2	39501.59752	2	29.7	1	0.011	2	1	1	-0.785724256	-0.325098567	-4.023248632	-4.756401182	-4.073510467	-5.247024052	-5.390124808	-5.429345609
37407	5	1	41231.04277	2	29.67	1	213	2	2	1	0.105440962	-0.293923887	-2.657198934	-2.976627027	-4.10159313	-4.763606754	-4.308530032	-4.334801199
61329	3	1	57398.77436	2	29.67	1	62.5	3	1	1	-1.69985355	-1.264324876	-4.823651746	-5.614437323	-3.740664743	-5.540329312	-5.07330644	-4.756210425
24274	4	1	26444.96348	2	29.64	1	0.022	2	1	1	-3.231728239	-1.0825499	-3.755747257	-5.107202584	-4.250938865	-5.716968023	-4.96178556	-5.322226936
27375	5	1	6449.859229	2	29.48	1	0.162	2	1	1	-2.465206204	-2.028192741	-3.655025269	-5.004180024	-3.361952342	-4.706928531	-4.905089226	-4.573397138
58686	2	1	24503.16977	2	29.43	1	0.021	2	2	1	-1.817077277	-2.144361089	-4.180058084	-5.495027626	-5.509626472	-5.703782575	-5.944944386	-5.878986581
52434	2	2	22143.77565	2	29.37	1	0.036	2	1	1	-0.579537321	-0.550445367	-4.002619875	-4.927568763	-4.313558818	-4.795396866	-4.4865126	-4.126347311
27538	5	1	112118.3416	2	29.33	1	290	2	1	1	0.363698816	0.419153443	-1.46431001	-1.841826657	-3.229359462	-3.786659397	-3.123119881	-2.970099557
66110	5	1	104500.8032	2	29.3	1	0.034	2	1	1	-3.327308527	-1.97447374	-3.162228797	-4.332944399	-2.952508257	-4.005188242	-4.265198366	-3.692567246
64065	4	1	105923.2028	2	29.3	1	0.011	2	2	1	-1.153200479	-0.755909503	-3.479158934	-3.75787234	-2.816888976	-4.022023882	-3.688879454	-4.11966237
28459	2	1	25626.59132	2	29.15	1	143	3	1	1	-1.42031041	-0.670343764	-3.482181237	-4.025431094	-5.509953384	-5.44363081	-5.300619013	-6.539572604
70550	4	1	14398.28364	2	29.1	1	0.015	2	1	1	-2.881503636	-1.93829218	-4.03243557	-4.622119721	-4.486453897	-5.534146035	-5.513092779	-4.789173797
59668	5	1	79332.17307	2	29.03	1	0.011	2	1	1	-0.681499305	-1.499178177	-3.72380172	-4.531062192	-3.324894029	-4.205639787	-3.969877779	-3.341478158
70933	5	1	19251.87166	2	29	1	0.011	2	2	1	-2.705578014	-1.219941207	-4.084492276	-4.850842873	-5.077155938	-5.249998742	-5.582704606	-5.482621046
63772	4	1	135447.112	2	29	1	0.046	2	2	1	-2.048617187	-0.78126589	-3.917472628	-4.983824049	-4.850292638	-5.235138457	-5.235138457	-4.521788597
62205	5	5	105583.9646	2	28.9	1	0.135	2	2	1	-2.260533084	-1.592278294	-4.614832112	-5.260576979	-4.289050158	-5.298317367	-5.324292827	-4.972894955
21598	5	1	68985.00029	2	28.83	1	0.017	2	1	1	-2.855105853	-1.89873418	-4.296446548	-5.645224174	-4.191488526	-5.405170106	-5.494401353	-5.909916634
69740	5	1	97099.44822	2	28.8	1	0.011	3	2	1	-2.417406421	-1.803351824	-4.420027778	-5.424611015	-4.205370831	-5.127359634	-5.281510202	-5.638185202
61160	4	1	27118.82301	2	28.76	1	0.011	1	1	1	-3.256413739	-1.662394637	-4.896367229	-5.725059841	-5.267226728	-6.068004829	-6.386458074	-5.940171233
39415	5	1	92380.93894	2	28.73	1	0.021	2	2	1	-1.581203477	-2.520237449	-4.111050635	-5.168840834	-4.384939353	-5.15043975	-4.455891067	-5.651495574
37469	5	1	19775.57986	2	28.68	1	0.026	2	1	1	1.698440882	-0.964469497	-4.278150124	-4.910238256	-4.899050226	-5.852338981	-5.84388593	-5.980790122
52152	4	3	39799.57069	2	28.64	1	24.5	2	2	1	-1.804498495	-0.417435199	-4.032975615	-4.784963342	-5.145976609	-6.266567931	-6.335560652	-5.261046052
56275	5	6	36143.2558	2	28.58	1	0.017	3	2	1	-1.810405515	-2.088952274	-3.999728569	-5.098340912	-4.270881331	-5.260859745	-5.305980252	-5.651726221
66268	4	1	167183.2969	2	28.5	1	0.011	3	1	1	-3.068935683	-1.389830016	-4.253409276	-5.674794806	-4.31016204	-4.426121981	-4.87343415	-4.741506652
70013	5	1	7674.379869	2	28.4	1	0.011	2	1	1	-1.905799517	-1.75574903	-4.930592617	-5.979194533	-5.048375636	-5.886103951	-5.864125186	-4.688820201
58035	4	1	93732.07417	2	28.37	1	0.068	1	1	1	-0.778601329	-0.705123372	-3.747719936	-3.973391942	-3.747719936	-4.265302364	-4.353855747	-3.865502988
21303	5	1	7823.066717	2	28.18	1	0.011	2	2	1	-2.878456193	-2.24549163	-2.900111796	-4.046956752	-2.94574709	-4.31023173	-4.239998809	-3.279283715
55812	5	1	33337.78414	2	28.03	1	0.011	2	1	1	-1.898708546	-2.434756862	-4.816479291	-5.944944386	-4.335506626	-5.39840072	-5.703782575	-5.347107481
54779	4	1	102596.4757	2	27.81	1	0.011	2	2	1	-1.463009277	-1.812522999	-3.776090647	-5.108696515	-4.248495262	-4.765751699	-4.667513359	-5.937975725
32211	4	6	113018.9208	2	27.68	1	0.011	2	2	1	-2.006277493	-0.942270895	-0.924445769	-2.353606498	-1.175914201	-2.541370061	-2.278744765	-1.097765904
26095	4	1	69943.73259	2	27.62	1	127	2	2	1	-0.356903033	-0.068615059	-2.719962239	-3.027337787	-4.773642567	-4.98702683	-4.40981247	-5.208114754
65135	5	1	16440.05599	2	27.6	1	0.011	2	1	1	-2.787051786	-1.06942697	-4.598780345	-5.080315169	-5.020297221	-5.544152434	-5.80487843	-5.72320049
39107	5	1	91877.54102	2	27.52	1	0.049	2	1	1	-2.416085436	-2.117468662	-4.719812197	-5.723397498	-5.192935891	-6.223889538	-5.923438863	-6.599432695
71798	2	1	8557.713588	2	27.5	1	0.021	2	1	1	-2.527990237	-1.669328617	-3.47105122	-4.641984182	-4.913136874	-5.728173943	-5.440491947	-4.972225823
71093	3	6	188295.9196	2	27.4	1	131	2	1	1	-1.266408276	-0.760637422	-3.095261867	-3.569927502	-4.946919502	-4.687408319	-4.841558944	-4.481556272
65478	4	2	10112.42821	2	27.4	1	136	2	1	1	0.029779431	0.562986723	-2.124058603	-2.373202662	-3.99491066	-4.582697303	-4.019911993	-4.098900384
54692	5	1	80126.82466	2	27.37	1	0.019	2	1	1	-2.143334656	-1.57987911	-5.015912343	-5.900950578	-5.098604093	-6.268675236	-6.386458074	-5.725059841
54532	3	1	82542.95289	2	27.31	1	0.011	2	2	1	-2.320696845	-1.729145879	-4.261398654	-5.224209466	-4.579852403	-5.378359991	-4.006051966	-4.605170186
70605	4	1	20868.68338	2	27.3	1	0.011	2	1	1	0.724148133	0.460328599	-2.185402842	-2.244826258	-1.968045222	-2.599317005	-2.355301874	-2.217151536
66874	4	1	55085.61919	2	27.2	1	0.023	2	2	1	-2.852631425	-0.084218079	-3.777290428	-5.224209466	-4.945495938	-5.224209466	-5.378359991	-4.495970908
71155	5	5	119449.246	2	27.1	1	0.389	2	2	1	-2.521137973	-1.793294389	-4.557256787	-5.796947657	-4.199705078	-5.145043471	-4.473173708	-4.839108037
23557	4	1	68985.00029	2	27.1	1	0.011	2	2	1	-2.22192719	-1.537059113	-4.414549826	-5.000066343	-4.130490009	-5.732953852	-5.207563003	-5.58933834
54481	2	1	108048.5088	2	27.05	1	0.083	2	2	1	-1.497320612	-1.08280567	-4.057734793	-4.588363021	-3.374439936	-5.281510202	-4.605170186	-4.047978648
38744	5	1	89421.9006	2	27.01	1	0.011	2	2	1	-3.406975674	-0.413087216	-4.910000994	-5.173785776	-3.812967258	-5.559931512	-4.635816524	-5.889779458
55495	5	3	84551.43939	2	26.91	1	0.181	2	1	1	-1.538536294	-0.629142339	-2.927390027	-4.035155681	-2.721246647	-4.121540317	-3.728685715	-2.48906161
57577	5	1	13047.34105	2	26.9	1	0.105	2	1	1	-1.904100814	-1.003816075	-3.759115326	-4.437447425	-4.6633521	-5.04603716	-4.931261749	-5.032614221
51687	5	1	42248.55886	2	26.79	1	0.011	2	1	1	-1.462512373	-1.285131621	-3.283939417	-3.952189069	-5.442024009	-5.599209779	-5.371819891	-4.758009409
53058	5	1	60762.06266	2	26.71	1	0.028	2	2	1	-0.664610874	-1.517722705	-3.945470953	-4.566455659	-3.42651519	-4.673223677	-4.382026635	-3.945470953
25953	5	3	91819.61217	2	26.7	1	358	2	2	1	0.222764532	0.318139806	-1.873540531	-2.292478448	-3.715331526	-4.506039586	-3.979231755	-4.377405728
30816	3	1	26117.53879	2	26.69	1	0.06	2	1	1	-0.998043234	-0.195877371	-2.118887675	-2.668871292	-3.231124459	-4.05679748	-4.104658448	-3.267426883
52372	5	1	71158.45578	2	26.66	1	0.011	2	2	1	-3.731896857	1.375007216	-4.969392396	-6.138622069	-4.558889454	-5.363557787	-5.575528056	-4.631838444
66121	5	5	146233.9406	2	26.6	1	0.011	2	2	1	-2.932884374	-1.417032238	-4.28426245	-5.443499451	-4.719580528	-5.508037911	-5.325716313	-4.478418511
67603	4	1	17909.08603	2	26.6	1	0.011	2	2	1	-3.294138309	-2.385966702	-4.919880931	-6.119297919	-5.572754212	-6.165817934	-6.907755279	-5.426150738
28213	5	1	91083.92257	2	26.54	1	0.071	2	2	1	-2.219433595	-1.90452212	-3.006804141	-3.946811416	-2.07302025	-3.146658006	-2.970699134	-4.911304254
60916	5	1	87735.09756	2	26.41	1	0.099	2	1	1	-2.825833241	-1.308647685	-4.389461646	-5.192956771	-4.15150296	-5.038806245	-5.038806245	-4.331474367
30800	4	1	27623.09947	2	26.33	1	0.011	2	2	1	-1.908344154	-1.990595314	-4.71054348	-5.667185489	-4.671757418	-6.727331355	-5.786808603	-5.624013435
38953	5	1	111730.0813	2	26.13	1	258	2	1	1	-0.277924761	-0.393558609	-2.289478521	-3.00902412	-4.075173546	-4.453295208	-4.123553129	-4.615637781
28457	3	1	97441.20536	2	25.99	1	0.038	2	2	1	-2.553774311	-2.297215485	-3.939957825	-5.479221448	-5.157018345	-5.477157471	-5.188960128	-5.981133695
66612	5	1	10911.76145	2	25.9	1	0.025	1	1	1	-1.927793992	-1.287580888	-3.682648904	-4.721002002	-3.801208639	-4.653179405	-4.756720084	-4.832227637
23928	5	1	110921.2951	2	25.88	1	0.871	2	1	1	-2.877811221	-2.823172895	-4.298837399	-5.224948139	-3.409887764	-4.585000567	-4.526060898	-4.63024105
38116	5	3	82142.50666	2	25.83	1	0.057	2	2	1	-1.411407062	-1.481264599	-3.278095185	-3.932225713	-4.089357021	-4.873049631	-4.098352584	-3.889772396
57986	5	1	90003.65912	2	25.74	1	1.05	2	2	1	-3.122719026	-2.428162398	-4.656136586	-5.369086457	-5.317126759	-6.131226509	-5.836426832	-5.512187301
65857	5	3	96721.70313	2	25.7	1	0.016	2	1	1	-1.573829485	-2.105785517	-3.64008929	-4.767689115	-3.442019376	-4.96184513	-4.998212774	-4.65646348
55948	5	1	77428.9164	2	25.68	1	0.011	2	2	1	-2.195701346	-1.591609974	-4.066681964	-5.323009934	-4.421832895	-4.728302918	-4.829839275	-4.623632266
60291	5	3	33730.85008	2	25.63	1	0.124	2	2	1	-1.101885935	-2.045865244	-4.114049659	-5.124159038	-3.916912992	-5.166006243	-5.045378303	-4.71324438
71416	5	5	16445.10439	2	25.6	1	0.011	2	2	1	-2.299704626	0.313195174	-3.532533392	-4.522173231	-4.413279146	-4.478876447	-4.513362679	-4.212608503
56179	5	1	72486.78935	2	25.59	1	0.011	2	2	1	-1.705581771	-2.047942875	-2.818981756	-4.177726193	-3.75787234	-3.563716323	-3.517731187	-2.673648774
39141	4	1	84592.9086	2	25.57	1	0.108	1	2	1	-2.650657785	-1.537036287	-4.37602015	-5.448035053	-5.305196776	-6.02252476	-5.488201205	-5.786872496
59810	3	1	87766.12301	2	25.56	1	0.011	2	2	1	-0.295330294	-1.162008605	-2.192541682	-3.403240287	-3.541163421	-4.386116587	-4.192925379	-4.234310601
61542	5	2	7692.636623	2	25.55	1	0.019	2	1	1	-2.758350946	-2.06371677	-1.803526545	-2.807141112	-3.046033008	-3.578249837	-3.551581589	-2.364862024
36294	5	1	75566.6868	2	25.52	1	303	2	2	1	0.799932843	0.316578828	-2.300570883	-2.793704777	-3.728871501	-4.646363916	-4.209985474	-4.210849345
69324	4	1	158780.1377	2	25.5	1	261	2	1	1	0.271864867	0.371563556	-1.536837099	-1.582690403	-3.323567231	-4.360571726	-3.84222725	-3.252569665
59830	5	1	104982.4403	2	25.39	1	0.019	2	2	1	-2.283942746	0.102032403	-4.594474885	-5.540457465	-4.781060826	-5.474208125	-5.342280539	-4.81363697
31220	3	1	95934.54542	2	25.36	1	0.041	2	2	1	-2.533165895	-1.656568221	-4.595526338	-5.84691478	-4.912519599	-5.886135632	-5.695515243	-5.755107243
36007	4	3	91123.84396	2	25.14	1	0.011	2	2	1	-3.470225968	-0.026734195	-4.501711478	-6.142287437	-4.265132883	-5.792613688	-5.819193326	-5.52647346
57815	3	1	82587.95231	2	25.13	1	0.011	2	1	1	-1.077656923	-1.578547424	-2.816684035	-3.895815214	-4.337290773	-5.081731268	-4.799326215	-5.050640591
58152	5	1	36205.39615	2	25.1	1	0.011	2	1	1	-2.660318797	-2.720347727	-4.594120361	-5.649715117	-4.314714214	-4.885472092	-4.842299965	-4.91532516
35572	3	1	74595.22292	2	24.95	1	0.091	2	2	1	-0.52852093	-1.832054328	-4.312952988	-5.762542205	-4.146309219	-5.797227595	-5.249446444	-5.665167907
52321	4	2	34225.25311	2	24.93	1	0.034	2	1	1	-2.047644764	-1.706287736	-4.212608503	-4.624588303	-4.056604252	-4.842841887	-4.605170186	-3.760623349
68121	5	1	66168.76909	2	24.8	1	0.011	2	2	1	-2.48943864	-1.967977952	-4.919285492	-6.092005584	-3.575550769	-5.379810325	-4.649621989	-5.160447648
66568	5	3	126413.2977	2	24.7	1	0.011	2	2	1	-2.16499943	-0.762765247	-3.996764234	-4.876322956	-4.250998372	-5.553209616	-5.619900991	-4.643391399
69418	5	1	64579.11387	2	24.7	1	0.011	2	1	1	-2.804090981	-2.648086734	-4.874298908	-6.049283932	-4.627898427	-6.321217727	-6.385756508	-6.203434753
32360	3	1	95374.90357	2	24.47	1	175	2	2	1	0.411652808	0.286457713	-1.785487195	-2.48206535	-3.528837147	-4.464531758	-3.567274965	-3.93466491
59560	5	1	62920.01224	2	24.46	1	0.017	2	2	1	-2.477974219	-2.320129398	-4.390760343	-5.543439947	-4.274928533	-4.937304027	-5.214935686	-5.342769065
58847	5	1	41802.28667	2	24.28	1	0.011	2	1	1	-0.111387713	-1.744720105	-3.530655459	-4.172857845	-3.986130955	-4.87264958	-4.545746756	-4.270156727
52086	5	1	19682.06368	2	24.27	1	0.043	2	1	1	-1.817734958	-1.702059404	-3.912023005	-5.341992385	-4.397530846	-5.010635244	-5.162651454	-5.378359991
70981	5	1	13953.63749	2	24	1	0.033	2	2	1	-1.275826908	-1.993630885	-4.268697949	-5.184988681	-4.546901278	-4.710530702	-5.184988681	-5.11599581
64564	4	1	20091.82086	2	24	1	0.019	2	1	1	-2.424239243	-0.391831201	-3.867571239	-4.974917198	-4.587151698	-5.434449624	-5.245207593	-4.720683063
67927	5	5	17738.77949	2	23.9	1	0.023	2	2	1	-2.122597257	-1.177519278	-4.091551247	-5.291348704	-4.19737679	-4.858484584	-4.952894308	-5.250526749
61565	5	1	83025.26755	2	23.89	1	0.017	2	2	1	-2.295592061	-1.637007464	-4.766657648	-5.90738152	-4.481556272	-5.491221037	-5.230494806	-5.429345609
52703	5	1	35465.4779	2	23.81	1	0.011	2	1	1	-1.985971665	-1.685882232	-4.076526727	-4.999461998	-4.817140392	-5.356136964	-4.942766714	-4.651155278
56797	5	1	55595.9888	2	23.72	1	0.062	2	2	1	-1.816702111	-1.855712798	-2.740901003	-4.091908512	-3.090311011	-3.627394365	-3.60471766	-2.352595516
66077	5	1	22519.94615	2	23.7	1	0.011	2	1	1	-1.601377996	-0.718791114	-3.22612748	-4.209385718	-4.160039848	-5.095022626	-5.067113904	-4.018668847
24447	5	1	125521.2772	2	23.51	1	0.124	2	2	1	-1.467304003	-1.814267511	-4.049202932	-5.186175993	-4.646714108	-5.249597872	-4.735207234	-5.768391718
54433	3	1	83446.97089	2	23.48	1	348	2	2	1	5.634555951	0.717319075	-1.350271216	-2.110430613	-3.44029162	-4.117536324	-3.644805843	-3.018115295
24218	5	1	6606.378325	2	23.41	1	0.011	2	2	1	0.695019038	-1.686237535	-4.122418287	-5.226185188	-4.292984055	-5.19564851	-4.854889002	-5.151523683
71346	5	3	46390.55111	2	23.4	1	0.011	2	1	1	-2.303937357	-1.695466968	-3.557377129	-5.19566313	-4.164303121	-5.2203559	-5.412727821	-5.080593917
69689	5	1	15402.64997	2	23.4	1	0.019	1	1	1	-1.810990834	-1.082707693	-3.041194643	-4.448754473	-3.555348046	-4.029806029	-4.060019834	-4.120069468
62432	5	1	81171.63351	2	23.4	1	0.011	2	2	1	-3.135878916	-0.650235064	-3.593569274	-4.238925786	-4.772224325	-6.596318839	-5.189118088	-4.685212919
58327	3	1	72579.31438	2	23.33	1	303	2	1	1	0.738120546	0.774332093	-1.986732145	-2.433670497	-3.575550769	-4.153185044	-3.660708566	-3.450988037
66722	5	1	114078.7985	2	23.3	1	0.011	2	2	1	-2.971039661	-0.316424541	-4.010463078	-4.544545564	-4.48738715	-4.669708707	-4.979863635	-4.333236471
66473	5	5	145711.9767	2	23.2	1	0.011	2	2	1	-0.150422007	-0.081384604	-4.927943621	-6.02655591	-4.836971861	-5.242436969	-5.407516574	-5.812981682
63882	5	1	15754.77307	2	23.1	1	0.011	2	1	1	-1.455287234	-2.422871255	-4.149152785	-5.166639491	-4.323059178	-4.809964617	-5.192956771	-4.866054027
39305	4	1	28081.47347	2	23.09	1	0.011	2	2	1	-1.05854013	-1.233160453	-4.584799289	-5.406496295	-5.673124859	-6.346010901	-5.582343729	-6.445340371
22818	5	1	113807.5018	2	22.99	1	0.016	2	2	1	-0.534157779	-0.784423026	-3.181868979	-3.068143302	-2.756225887	-3.690021626	-2.910847486	-3.62734573
62139	5	1	63837.74506	2	22.96	1	0.039	2	2	1	-1.832581464	-1.136720578	-4.364784852	-5.032614221	-4.850292638	-5.600598285	-5.25575781	-5.298317367
35081	5	1	74867.26897	2	22.82	1	0.07	2	2	1	-0.374795878	-2.115987799	-4.094613798	-4.751721051	-4.603911478	-5.513545081	-4.462381004	-5.390335292
55301	4	2	31605.48428	2	22.75	1	0.088	3	1	1	-1.007857925	-1.615223849	-3.912023005	-5.465371506	-4.366759138	-4.818744296	-4.818744296	-4.644390859
67353	5	1	9371.520203	2	22.7	1	0.029	2	1	1	-2.126342585	-3.010384556	-4.680677768	-5.616770998	-4.828313737	-5.779290057	-5.668064524	-5.316666487
71083	3	1	9921.129492	2	22.7	1	0.011	2	1	1	-2.492205949	-1.890217456	-3.728619784	-4.384627454	-4.364008108	-5.187775418	-5.285413975	-4.285536497
22059	5	6	71485.07859	2	22.68	1	0.051	2	2	1	-0.467606505	-1.437377151	-4.422848629	-5.193957351	-4.319991244	-5.370888059	-5.005647753	-5.059300466
25034	4	1	28731.91142	2	22.6	1	0.016	2	2	1	-3.348888786	-2.519435351	-4.894648938	-5.599496786	-4.886260565	-5.604378776	-5.150615723	-9.160541193
68068	5	1	78666.94445	2	22.5	1	0.011	2	1	1	-0.502526821	0.781885007	-4.32486823	-5.358942063	-4.730333376	-5.135798427	-5.241158886	-5.187091784
26741	4	1	106830.7004	2	21.86	1	0.011	2	2	1	-0.973934977	-1.806203279	-4.044289884	-4.564165392	-3.637824276	-5.056641799	-4.463360689	-4.64842566
69936	5	1	15224.71822	2	21.8	1	0.011	2	2	1	0.582774123	-0.726187035	-3.531875705	-5.075173815	-3.678929123	-4.150914914	-4.305065594	-3.9633163
63510	4	1	199029.9094	2	21.6	1	0.116	2	1	1	-0.526093096	-0.768654732	-3.11124515	-3.506557897	-2.995732274	-3.569078261	-3.506557897	-2.215573717
26975	5	1	69524.71396	2	21.52	1	0.011	2	2	1	-3.190433884	-1.652098669	-3.914042844	-5.089125408	-4.872626453	-5.37680748	-4.82574292	-5.539456369
62045	3	1	42560.92869	2	21.49	1	0.011	2	1	1	-1.215311353	-1.99164616	-1.897119985	-3.161717415	-2.45992714	-3.626180862	-3.604322079	-6.864582769
63796	5	6	19274.92075	2	21.4	1	52.4	2	2	1	-0.42098492	-0.246002845	-2.422269936	-3.770523443	-4.213128098	-4.491841501	-4.251700373	-3.367375833
33660	5	2	72934.51153	2	21.33	1	0.015	2	2	1	3.801605567	-2.724611582	-4.22902061	-5.039204845	-4.084726445	-5.145311342	-4.562512214	-4.397704249
63026	5	1	56471.45204	2	21.2	1	0.011	2	2	1	-2.557477343	-1.237874356	-3.851398384	-4.724516944	-3.912023005	-4.724516944	-4.724516944	-4.724516944
39646	4	1	69682.29123	2	21.11	1	184	2	2	1	-0.879842426	-0.189850518	-2.67755445	-3.076269367	-4.361548079	-5.305237858	-4.62748635	-4.57327063
67921	4	3	57877.50742	2	21	1	0.011	2	1	1	-2.393431571	-0.590843965	-4.378523976	-5.247024052	-4.605170186	-5.298317367	-5.534706251	-4.777020399
71336	4	1	15160.54305	2	21	1	0.011	2	2	1	-1.879368041	-1.937734702	-3.656571192	-4.073664379	-3.740958615	-4.732325378	-4.802529647	-3.919513691
54758	5	1	34310.6717	2	20.74	1	0.015	2	2	1	-1.518003707	-1.883035242	-4.50407405	-4.54329477	-4.648655307	-5.510878856	-5.159480896	-4.989581832
24378	5	1	79842.99052	2	20.67	1	0.016	2	2	1	-1.305791559	-1.704846211	-4.787423145	-5.608403752	-4.587083147	-5.712846328	-5.081184322	-5.476940571
67219	5	1	64753.08366	2	20.3	1	0.015	2	2	1	-0.261364764	-0.827614076	-3.752690986	-4.243055544	-3.850329449	-4.680677768	-4.438116086	-3.608557069
58417	5	1	88087.54939	2	20.27	1	0.017	2	2	1	-2.207274913	-1.091688262	-3.723228941	-4.465973099	-4.104788551	-5.109523302	-4.923623955	-4.212777146
56149	5	1	73812.90806	2	20.02	1	0.011	2	2	1	-2.174024715	-1.498350026	-3.27993098	-4.747000376	-3.486557218	-5.317789524	-4.551538049	-4.635941813
71651	5	3	26319.87912	2	19.9	1	0.025	2	2	1	-1.623740899	0.438979997	-4.38796133	-5.444609373	-4.981478757	-5.640724299	-5.378359991	-5.292417604
70276	5	1	169304.2572	2	19.8	1	236	2	2	1	0.882665004	0.922405333	-1.295844457	-1.586372638	-2.841581599	-3.529030765	-3.154337296	-2.422871255
57814	5	5	85173.2615	2	19.54	1	0.011	2	2	1	0.052117954	-1.065661189	-3.912023005	-4.382026635	-4.135166557	-5.035953102	-5.298317367	-5.035953102
31724	5	1	102185.7186	2	19.18	1	0.011	2	2	1	-2.837863104	-1.468874483	-4.551186768	-5.463101212	-4.748354764	-5.608556207	-5.343863628	-5.416184206
61270	5	1	76603.79839	2	19.16	1	0.011	2	2	1	-1.878579474	-0.727774949	-4.043051248	-4.819580112	-3.460835641	-4.841558944	-4.27877361	-4.458566744
67897	5	1	62318.20352	2	17.1	1	0.011	2	2	1	-1.332564039	-0.598200703	-4.358310108	-5.339139361	-4.491841501	-5.521460918	-5.878135862	-4.906275279
70959	5	6	46174.1076	2	39.7	2	0.026	2	1	1	-2.958592725	-0.616686765	-4.462670083	-5.203826613	-4.614220012	-5.486059026	-5.443499451	-5.486059026
28821	2	6	6123.45397	2	29.63	2	0.011	2	2	1	-1.269065769	-0.46945402	-2.988778924	-4.630077924	-3.286968976	-4.367437023	-4.36191974	-4.8847382
65169	3	1	13261.52258	2	21.8	2	0.027	2	1	1	-1.702887078	-1.063926731	-4.015207224	-5.241158886	-3.972647649	-4.347341113	-4.206262464	-5.010635244
62642	3	5	23607.68437	2	26.9	2	0.099	2	1	1	-3.804392353	-2.139384575	-4.955372551	-5.991464547	-4.872851612	-5.90445307	-5.637824524	-5.033624738
69821	3	2	8476.202883	2	27.68	2	2.83158	1	1	1	-3.73481655	-1.902577027	-4.386116587	-5.278114623	-5.095793099	-5.724401799	-5.606618832	-4.808111067
64548	5	2	18045.41616	2	27.2	2	0.011	2	2	1	-2.757530256	-0.420053766	-4.640261549	-5.382198883	-4.426687405	-5.893024362	-5.852202556	-5.199877362
61907	3	1	21623.47103	2	33.93	2	0.225	2	2	1	0.601600586	-0.213044344	-3.501557885	-4.539692231	-3.720967782	-4.040198197	-4.471638831	-3.839527522
36400	2	5	28029.64691	2	23.2	2	402	2	2	1	1.095963749	0.594976353	-1.358461743	-1.75003967	-3.313312858	-3.773863346	-3.167629798	-3.00083891
59143	5	2	37135.62117	2	27.59	2	0.011	1	2	1	-2.093626174	-1.907502335	-4.379213715	-5.535645546	-3.636741453	-4.293139072	-4.413502771	-4.842498365
21033	3	3	25488.34493	2	32.07	2	0.178	2	1	1	-1.676250623	-1.668500096	-3.63565468	-5.32003285	-4.615220522	-4.969813364	-5.432060439	-5.008415609
67525	5	1	11239.19774	2	26.7	2	0.011	2	2	1	-2.783219752	-2.033611419	-3.571863006	-4.904413095	-3.310600483	-4.226891228	-4.222961968	-4.326146161
63493	3	1	15167.03583	2	24.3	2	0.011	2	2	1	-2.485676174	-1.995383242	-3.519461289	-4.727772491	-3.614771479	-3.921684932	-4.013119127	-4.478876447
61721	4	6	34968.61429	2	37.42	2	16.5	2	1	1	-1.659744851	-1.110748131	-2.729529233	-3.173066289	-4.220758487	-4.92675381	-4.574398527	-3.869203008
22621	2	1	36208.26343	2	49.34	2	0.078	1	1	1	-2.89969305	-2.229118149	-4.119036843	-5.175279362	-3.641563099	-3.991598389	-4.107711726	-4.168054872
57330	1	5	8213.407304	2	35.63	2	0.011	1	1	1	-0.357757781	0.013095694	-3.653161368	-4.189654752	-5.057155367	-5.536728375	-5.575949047	-5.298317367
63992	4	5	19993.73967	2	40	2	0.02	1	1	1	-2.626038989	-1.89482377	-4.162633981	-4.201348494	-3.929414769	-4.590500021	-4.484654177	-4.007579516
65088	4	5	102645.9397	2	29.9	2	0.011	2	2	1	-2.194954432	-0.098063968	-3.5530779	-4.582697303	-3.958543026	-4.477336846	-4.805840904	-4.805840904
64995	1	1	37686.26259	2	26.5	2	0.011	2	1	1	-1.691768183	-0.117258979	-3.834464782	-4.994634886	-4.375595757	-4.401571191	-4.51279686	-4.210515972
70329	2	1	12994.25217	2	26.1	2	0.023	2	1	1	1.808439312	0.74450935	-3.110204464	-4.338107438	-3.43756503	-4.87264958	-4.886072626	-4.575017191
67201	2	1	22383.0745	2	22.8	2	0.011	1	1	1	-3.198548115	-1.312380287	-4.503387453	-5.785612353	-5.521460918	-5.263226129	-5.019603942	-4.972101692
71087	1	2	15896.11367	2	38.4	2	17.2	1	1	1	-2.798372838	-0.328251574	-3.087050424	-4.255794557	-4.322043951	-5.001585418	-4.422848629	-4.364008108
38498	4	5	35935.15916	2	35.66	2	0.234	2	2	1	-2.574647471	-0.892669495	-2.534181066	-3.54113095	-4.222841267	-5.035906026	-4.48734004	-4.631509849
65481	3	2	13767.6977	2	37.9	2	0.011	2	1	1	-0.813800184	-0.17798949	-4.512079741	-5.920846916	-4.884754997	-5.793013768	-6.372832146	-4.642441616
61880	2	1	5114.263933	2	37.74	2	0.027	1	1	1	-2.768725235	0.299507042	-3.414184571	-4.820281582	-3.783544702	-4.388499136	-4.724971357	-4.483809292
40881	3	6	44201.99551	2	37.4	2	0.308	2	1	1	-1.709796055	-2.200277236	-3.246633145	-4.172277088	-4.155372963	-5.136474746	-4.697762672	-4.908327383
63036	1	3	13811.50479	2	35.3	2	0.024	1	1	1	2.822880491	2.389003398	-3.354751878	-4.481937582	-4.359335243	-4.481937582	-4.081315056	-4.672992814
71497	4	3	28546.40155	2	29.3	2	0.11	2	1	1	6.979810399	-0.515243972	-3.971841484	-6.037677296	-4.699835434	-5.443902601	-6.281299335	-4.699835434
57838	1	1	5696.492836	2	25.43	2	0.011	2	1	1	-2.766680291	-1.55186806	-3.753911921	-4.930592617	-5.067793755	-5.226858472	-5.345719504	-4.628590411
62732	2	1	19590.32866	2	38.8	2	0.011	3	1	1	-0.981080858	-1.527944879	-4.448327732	-5.5309397	-4.121114809	-4.991943136	-5.049101628	-4.156621515
40476	1	3	7679.982803	2	35.75	2	0.023	2	1	1	-2.378775231	-1.229304288	-4.098352584	-5.350874617	-3.303562633	-4.340347408	-4.940363241	-3.598380831
59637	4	4	20085.25471	2	45.66	2	123	2	1	1	0.45942152	0.678211637	-2.042021819	-3.418896959	-3.969181413	-4.703408679	-4.418957543	-3.817244603
52825	3	4	25879.03613	2	27.45	2	122	2	2	1	-0.288399175	0.378878229	-2.303660942	-2.997885129	-3.767131632	-4.167956377	-3.928283544	-3.896022647
67563	3	2	39416.92173	2	27.68	2	0.3	2	2	1	-0.916290732	-2.189256408	-3.525789274	-4.664010731	-3.660708566	-5.270146517	-4.902421767	-5.675611723
66569	2	3	12994.25217	2	25.3	2	0.10771	2	2	1	-2.769775786	-1.747405691	-3.850570209	-4.663157414	-3.720355591	-5.017702508	-4.678195283	-4.15831985
62596	5	1	11489.12556	2	32.5	2	0.04	2	2	1	-3.060448581	-0.592879613	-4.273471252	-5.664561665	-4.688551795	-5.608472204	-6.089444808	-5.030838052
65758	2	1	13236.98912	2	24.3	2	0.031	2	1	1	-1.557478172	-0.982608614	-3.071893642	-4.245167475	-2.989087737	-4.342805922	-4.11454729	-3.879233166
55385	2	2	36300.05365	2	23.53	2	0.017	2	2	1	0.742396721	-0.357176322	-3.877536848	-4.579194689	-3.688879454	-4.841558944	-4.687408319	-4.489338386
60105	4	2	23515.652	2	40.23	2	0.019	1	1	1	-0.42532001	-0.919895707	-4.375984286	-5.360837659	-3.954582602	-4.903004687	-5.022064004	-4.451019478
67395	2	1	16850.23371	2	29.9	2	0.08	1	2	1	-2.136946035	-0.77844879	-4.507189756	-4.974530247	-4.705640677	-5.626004823	-5.440287696	-4.590571369
60116	1	2	7084.376544	2	29.48	2	0.032	1	1	1	-1.835667207	-1.280539557	-3.465172669	-4.425198805	-4.004169161	-4.708966925	-4.530559312	-4.267692384
64858	2	3	38158.74424	2	22.8	2	153	1	1	1	1.397481551	1.459611204	-0.85566611	-1.991954091	-2.913494181	-3.394079901	-3.201176241	-2.59983662
36655	3	5	23797.09346	2	48.39	2	0.116	1	1	1	-3.664571306	-0.971083181	-4.439870771	-5.957248258	-4.720031469	-5.436147127	-5.545024624	-5.154524256
28928	2	1	44870.41708	2	24.55	2	415	2	2	1	0.389870457	0.555136598	-1.126070037	-1.62455155	-3.235861366	-3.679241845	-2.991111386	-2.983387722
68296	3	1	48577.34305	2	36.4	2	0.011	1	1	1	-0.591569512	-1.680602702	-4.457717459	-6.186956453	-4.294392385	-5.406798078	-5.72265097	-5.427851502
70084	2	1	7450.948316	2	31.4	2	0.018	1	1	1	-1.161356504	-1.864988708	-4.489657281	-6.536895418	-5.857933104	-5.932041211	-6.536895418	-6.536895418
64034	1	1	14578.16607	2	27.1	2	0.011	1	2	1	-0.382764208	0.238809668	-3.515368531	-4.469995444	-4.235423175	-4.984659846	-4.687408319	-4.74624873
65953	2	5	36681.10287	2	25.7	2	0.038	2	2	1	-1.760260802	0.69823422	-3.467337184	-5.683979847	-3.816712826	-4.585367559	-5.381698975	-3.649658741
68354	4	1	14825.91412	2	25.5	2	0.037	2	2	1	-2.198892634	-2.146848369	-4.947834454	-6.29156906	-4.825232115	-5.800946341	-6.055180367	-5.780743436
69655	3	2	27869.65701	2	20	2	0.011	2	1	1	0.690338362	-1.673001299	-5.298317367	-6.303839392	-5.920846916	-6.7093045	-7.051794255	-6.526982533
70312	1	4	23904.94556	2	29.9	2	0.029	1	1	1	-1.161740042	-1.244488474	-3.86183325	-4.932857642	-4.455230044	-5.187091784	-4.974530247	-4.665794777
57384	2	2	5697.985261	2	53.89	2	0.062	2	1	1	-2.030651378	-0.825964542	-4.357334022	-5.075173815	-4.605170186	-5.075173815	-5.719530832	-5.026383651
23478	4	3	42944.87259	2	37.3	2	0.14	1	1	1	-2.478410003	-0.244694711	-4.069939191	-5.783417091	-4.454579693	-4.695863898	-5.234738243	-5.648300465
65334	2	3	18290.18602	2	34.4	2	0.011	1	1	1	-3.025912881	-0.116989431	-3.77638237	-4.758195383	-4.0494229	-5.183541871	-5.325716313	-5.017414924
71770	4	3	11164.46909	2	33.8	2	0.027	2	2	1	-2.187615719	-1.103105126	-3.777773489	-4.475958485	-4.122318387	-5.17925799	-4.808398371	-4.436349355
66247	2	2	10431.85478	2	32	2	0.023	2	1	1	-2.114109668	-2.191905413	-4.540631634	-5.598421879	-4.837616121	-5.276338482	-5.079628201	-4.116817436
71468	3	3	17295.27827	2	27.4	2	8.77614	1	1	1	-2.34022744	-0.513695981	-3.954305702	-4.741435025	-4.916483831	-5.172779588	-5.007455655	-4.934028204
62820	1	1	22156.58669	2	24.5	2	0.011	1	2	1	-3.074981649	-1.942582361	-4.605170186	-5.689597952	-4.877103851	-5.689597952	-5.689597952	-3.986130955
65078	1	2	59416.20601	2	26.6	2	7.27566	2	1	1	-1.245566701	-1.807888851	-4.520012367	-5.153736099	-4.627643019	-5.276338482	-5.416100502	-3.293838866
64390	3	5	18934.26449	2	34.2	2	339	1	1	1	-0.306542469	0.243370717	-2.127187661	-3.02284821	-3.977836205	-3.998455514	-4.059297199	-3.230084913
59352	4	1	7549.682788	2	46.87	2	63.82186	1	1	1	-2.130734836	-1.427517078	-2.102788903	-3.662312424	-2.852631425	-3.855933546	-3.986870913	-4.986881219
56989	2	1	17646.68998	2	35.49	2	2.16	2	2	1	1.476374794	-1.84081196	-4.385310741	-5.420207073	-4.183444533	-5.219536501	-5.420207073	-4.572909309
55958	3	3	21081.60769	2	35.28	2	140	2	1	1	4.706192059	0.578075801	-1.3396674	-2.910402974	-3.874905319	-3.8509042	-3.573152682	-3.259610297
28830	3	1	93438.72025	2	32.58	2	56	2	1	1	-0.636710777	-1.260688415	-3.045102093	-3.454856546	-4.356764506	-4.81715708	-4.026858209	-4.045729499
54993	1	1	15553.10702	2	26.91	2	0.047	2	1	1	-1.441844163	-1.533452004	-4.15958509	-5.757849613	-5.247024052	-5.557179032	-6.009164267	-5.757849613
55311	4	3	12503.83046	2	31.98	2	0.011	1	1	1	0.318542419	-1.082402909	-3.466711995	-6.358647652	-4.655180619	-6.01615732	-6.358647652	-5.833835695
65892	1	2	28861.34735	2	28.3	2	0.08	2	1	1	1.962701873	0.709902573	-3.11848453	-4.46841127	-4.193974396	-5.068301007	-5.139252666	-4.804883507
64172	1	1	11701.09807	2	26.5	2	0.011	2	1	1	-0.974373944	-0.62495463	-4.496956614	-6.081076831	-4.941642443	-5.327304874	-5.963293503	-6.893570362
54021	1	1	23499.83846	2	22.51	2	512	1	2	1	0.713339292	0.97563366	-1.487103074	-2.125797588	-3.787639269	-4.423952989	-4.054105541	-3.572716575
65510	2	1	44780.24284	2	20.5	2	360	2	2	1	0.968039478	1.07557109	-1.04349299	-1.785114925	-3.113515319	-3.452490666	-3.261435448	-2.750609814
60357	3	2	18281.81519	2	30.11	2	0.011	1	1	1	0.780343725	0.006782503	-3.64008929	-5.010635244	-3.021050082	-4.804298915	-4.662328647	-4.462995678
36650	1	1	27690.22789	2	27.41	2	0.011	1	1	1	-1.944819688	-0.546529523	-3.958311843	-5.337581617	-4.174430781	-4.948245878	-5.018400818	-4.76547275
69831	1	2	14234.7427	2	22.6	2	0.021	2	1	1	-0.852894015	-1.736250356	-4.699357357	-6.049283932	-4.605170186	-5.628070547	-5.482888732	-5.142562774
68465	1	2	14234.7427	2	27	2	0.054	1	1	1	-3.170085661	-1.827332109	-4.203220048	-5.79175111	-4.605170186	-4.777020399	-5.227221455	-4.36325654
58211	3	6	33061.2246	2	34.46	2	255	2	1	1	0.298772036	0.242196834	-1.098162952	-1.486922023	-3.322365425	-4.233994153	-3.770796571	-2.580576446
57109	4	5	15384.8342	2	20.02	2	0.011	2	2	1	-1.635839733	-1.591293659	-2.987317081	-4.313973148	-3.201423384	-4.072059489	-4.008037663	-3.743886076
58907	5	5	26757.69973	2	33.43	2	0.011	2	2	1	-2.894411738	-2.339050985	-4.946428437	-6.118574544	-5.116880368	-5.693228366	-5.836934968	-4.753590151
69817	5	1	17473.61056	2	29.6	2	0.024	2	2	1	0.21626279	-2.281382887	-3.843030154	-4.941642443	-4.570078852	-4.759320816	-4.992935759	-4.641537845
66511	4	5	28272.55385	2	29.3	2	0.011	2	2	1	-2.954910285	0.682044102	-3.722780992	-4.892852258	-4.094344542	-4.738701579	-5.075173815	-4.227875978
65051	1	2	23904.94556	2	27.2	2	0.011	2	2	1	-3.715743113	-1.153844847	-4.379619933	-5.468662844	-4.834356081	-5.932968495	-5.932968495	-5.468662844
65719	2	1	12081.67155	2	20.1	2	109.95673	2	2	1	-0.539617813	-0.365617501	-3.00739421	-3.511400537	-4.274928533	-4.285399795	-4.107473876	-4.408459895
63909	4	1	44690.47559	2	32.2	2	0.011	1	1	1	-2.245284238	-0.481349806	-3.568251474	-4.555159719	-3.912023005	-4.834744621	-4.802995954	-4.376911499
69983	2	3	19940.08968	2	25.1	2	83.7	2	1	1	-0.791558399	-0.785941698	-3.771715473	-4.303981441	-4.829360285	-5.791174397	-5.496666359	-5.05775316
69761	2	2	15314.82522	2	30.7	2	46.2933	2	1	1	-3.010422996	-1.20779956	-3.560046582	-4.407344443	-4.750677808	-4.96482571	-4.534789358	-5.385328816
37108	3	3	56738.52301	2	34.76	2	0.087	2	2	1	-3.140917989	-2.067024134	-4.745169076	-6.065962257	-4.494344004	-5.425737414	-5.858194239	-5.774678442
52365	2	5	23910.35952	2	52.08	2	0.036	2	2	1	-2.929892512	-1.36730906	-3.785023329	-4.959862953	-4.475117048	-5.064124049	-5.431848759	-4.281678693
69848	2	1	15656.17247	2	34.1	2	0.096	2	2	1	-0.964150931	-1.178541366	-4.725798215	-5.664780343	-4.812809551	-5.381204967	-5.512974281	-2.866899402
69088	4	1	11057.12801	2	38.2	2	0.11	2	2	1	-0.936751804	-0.933849043	-4.122587753	-4.949266291	-4.032975615	-5.042792437	-5.508882114	-4.203933405
27029	2	5	32870.44243	2	29.48	2	241	1	2	1	-0.095238028	0.143977833	-2.114135816	-2.569379728	-4.286819297	-4.866047666	-4.342908773	-4.637608361
60537	3	2	24823.03788	2	41.05	2	494	2	1	1	-0.002423988	0.341945951	-1.811103256	-2.423267063	-3.742946655	-4.268697949	-4.041053286	-3.468687615
54265	5	1	13543.36752	2	35.76	2	136	2	2	1	-0.394302347	-0.235372167	-2.489819888	-3.340619255	-4.149598257	-4.713609659	-4.555063365	-3.626814327
68212	1	2	17542.45646	2	24.6	2	1.05	2	1	1	-0.79587463	-0.780220192	-5.099188678	-6.722612705	-6.284812239	-5.910119058	-6.722612705	-6.722612705
52571	4	2	19819.22855	2	33.44	2	0.033	1	1	1	-0.15082289	-0.954511945	-0.772912148	-2.101914399	-1.386294361	-2.275186117	-1.986153609	-2.101914399
61248	3	1	15497.58076	2	31.52	2	0.011	2	1	1	0.9635431	-1.640373713	-4.528364805	-5.786981383	-4.759320816	-5.646623994	-5.746707617	-5.087008206
59296	5	5	38557.556	2	26.45	2	0.023	2	1	1	-1.312340842	-2.457186321	-4.12174355	-5.382874666	-4.138550651	-4.782100939	-5.577030712	-4.689727595
31213	2	5	28267.81046	2	26.38	2	0.024	2	1	1	2.127484416	-1.970656693	-3.847395769	-5.371432078	-5.12246452	-5.354695356	-5.314039311	-6.432772815
26739	2	5	26048.87053	2	26.83	2	341	2	1	1	0.354413539	0.560569849	-1.456797713	-2.176519493	-4.124372461	-4.204651558	-4.049009331	-4.723912619
58460	2	2	16322.9331	2	33.6	2	0.077	2	1	1	-0.789095862	-1.075061999	-4.344443955	-5.682729159	-4.671128167	-5.277263953	-5.62210452	-4.844399929
60330	4	3	8266.853321	2	26.05	2	0.442	2	2	1	-1.571458667	-1.524444702	-4.277957256	-5.205944041	-3.978714402	-4.948114964	-4.903663153	-3.721669293
53637	2	3	6380.844626	2	26.59	2	0.011	1	1	1	-2.589550582	0.045302266	-3.143808242	-5.309128194	-4.793964244	-5.770473711	-5.500183398	-5.331107123
60407	3	2	20875.26157	2	20.03	2	0.037	2	1	1	-2.172293207	-1.049622344	-4.511769009	-5.305334932	-4.169852144	-5.237281535	-4.723827716	-4.249894841
52305	3	6	33287.03055	2	51.26	2	0.025	2	1	1	-2.715109273	-2.207274913	-3.741173839	-4.989938361	-4.369181725	-4.995540644	-4.90946604	-5.012538304
62611	2	4	11815.32442	2	30.7	2	0.087	2	1	1	-2.960834332	-1.092091538	-4.247561128	-5.471336644	-5.406798078	-5.540329312	-5.614437323	-4.624038682
24312	1	1	14931.62607	2	27.68	2	0.019	1	2	1	-2.899531781	-2.056333638	-4.143658575	-4.73434548	-4.756632001	-5.292936669	-5.275174246	-4.952249034
52399	2	2	26491.20865	2	38.33	2	0.084	2	1	1	-0.397885213	-0.64631101	-4.834544232	-6.220838467	-4.423884332	-5.25575781	-5.409908363	-7.726479288
60640	1	2	21387.7311	2	25.76	2	0.028	2	1	1	-0.383563845	-0.79824318	-3.843030154	-4.759320816	-3.954582602	-4.641537845	-4.503387453	-3.66534896
24336	3	1	37993.49582	2	21.27	2	6.22067	2	2	1	-0.736801971	-1.616951096	-3.787858376	-4.379809494	-4.199838153	-5.145981933	-4.452834667	-4.678506656
71047	3	6	17306.41946	2	52.8	2	0.011	1	1	1	-2.80304793	0.5693893	-4.775069223	-5.505956731	-5.026383651	-5.075173815	-6.110811305	-5.585999439
58873	4	5	17896.14434	2	36.5	2	0.011	2	2	1	-1.67447865	-1.673362952	-4.98788349	-6.320433722	-4.768427741	-6.074300653	-6.03858257	-5.437242939
58583	4	2	25117.61549	2	33.37	2	0.02	2	1	1	-1.853882306	-0.574847482	-3.684239077	-4.582180681	-3.698225311	-4.146862627	-4.32331903	-4.811022226
52255	1	2	43980.25691	2	24.75	2	0.011	2	1	1	-2.089087919	-1.311558015	-4.456750181	-5.80914299	-4.605170186	-4.990832667	-5.221356325	-4.297685486
57599	2	1	15798.57596	2	31.84	2	0.011	1	1	1	-0.086314832	-0.925917761	-2.944379092	-4.049840714	-2.641455413	-4.162482385	-3.767326649	-3.986591714
67661	1	1	15005.80273	2	26.5	2	0.02	2	2	1	-3.13841056	-0.541039403	-3.942708837	-5.174447825	-4.112083409	-4.185159381	-4.457318705	-3.346147422
59999	4	1	24029.40239	2	23.25	2	0.189	2	1	1	-2.235087588	-0.69642842	-4.368327774	-5.388468358	-3.392613628	-4.160263364	-4.138404543	-4.265010186
54423	2	2	6792.427299	2	24.96	2	1.16667	1	1	1	-0.230350309	-0.70384247	-3.627004038	-4.989581832	-4.584116773	-5.410795374	-5.236441951	-4.817731675
70164	3	5	24647.38107	2	41.1	2	0.011	1	1	1	-0.840398637	-1.018096321	-3.251451988	-4.531062192	-3.964666738	-4.440090418	-5.090678027	-4.079077086
52539	2	1	29299.50972	2	36.19	2	372	2	1	1	0.740816268	0.758191089	-1.15518264	-2.188731331	-3.688879454	-3.577653836	-3.598931224	-3.319346344
55426	4	1	10811.12439	2	31.44	2	0.011	2	1	1	-1.875842589	-1.642227736	-3.928283544	-4.820281582	-4.013805707	-4.542649856	-4.277957256	-4.820281582
54401	4	3	12887.25584	2	24.59	2	0.015	1	2	1	-2.771424344	-2.191947266	-4.066578317	-4.595508313	-4.407593417	-5.478699126	-4.929100009	-5.490394999
67527	4	6	17053.30019	2	49.4	2	0.239	2	2	1	-1.966112856	-0.476728896	-3.859379276	-4.719580528	-4.138550651	-4.387446737	-4.957991564	-4.28426245
58988	2	2	11583.36208	2	28.51	2	0.011	2	1	1	-2.085614403	0.311764743	-4.153767996	-5.703782575	-5.236185552	-5.285578255	-5.511891353	-5.43551857
55802	3	3	35053.70418	2	26.45	2	0.011	2	1	1	-0.711805008	-1.697689726	-4.815143226	-5.991464547	-4.751773618	-5.90445307	-6.05398484	-5.480638843
39374	2	6	22386.28985	2	32.08	2	497	2	1	1	0.913326342	0.762183384	-1.041287222	-2.030080112	-3.499085882	-3.860854719	-3.344580781	-3.523365016
52602	2	2	16850.48776	2	29.51	2	0.011	2	1	1	-0.998298972	-1.311250865	-3.406383205	-4.180729197	-4.125870834	-5.231625915	-5.063745132	-4.366062817
67276	2	3	10855.67916	2	32.3	2	28.8	2	2	1	-0.631710811	-0.044608654	-2.967807252	-3.847761054	-3.194830959	-4.328611677	-4.190894472	-3.990223765
65241	4	6	15611.7781	2	22.1	2	0.60051	2	2	1	-1.003665812	-0.052557251	-3.450387636	-4.897306564	-3.905378479	-3.718651599	-5.072510645	-4.553210479
60840	4	3	77986.77401	2	21.58	2	289	2	2	1	0.768030714	0.781852524	-1.745929345	-1.993580248	-3.347493197	-4.101265013	-3.695799905	-2.860478233
65562	4	5	9975.218868	2	49.2	2	192	1	1	1	-0.433107823	0.039643943	-2.26857873	-2.991965796	-3.921501737	-4.30809841	-4.322216274	-4.185136648
56891	1	2	15428.88377	2	17.68	2	0.032	1	2	1	-0.795844579	-1.290257173	-3.519980918	-4.645992181	-4.795523874	-5.339139361	-5.456922319	-4.897306564
38741	4	4	32474.70832	2	44.02	2	0.093	2	2	1	-2.825830828	-1.417054261	-3.903787362	-4.884771132	-4.476699841	-5.554704152	-5.1725905	-4.877381878
25029	4	1	101775.5958	2	22.35	2	53.6	2	2	1	-1.701575548	-0.937982261	-3.031805188	-3.373260399	-4.332461685	-5.231090774	-4.874548401	-4.066200702
52814	5	2	45521.28296	2	31.92	2	0.016	2	2	1	-1.662015726	-2.770964027	-4.573167479	-6.085149928	-4.753915468	-5.466110888	-5.806436656	-5.242967242
53125	1	2	9637.428563	2	27.17	2	0.023	2	2	1	-3.187677445	-1.820767722	-5.072360815	-6.034636801	-5.256932075	-6.228792726	-6.095261397	-4.90703692
53101	2	4	11548.95836	2	27.68	2	0.141	1	1	1	-3.86656061	-2.693047029	-5.625530323	-7.099423177	-6.756932129	-6.11507865	-7.099423177	-6.226304232
68510	2	1	8956.231711	2	27.4	2	200.87239	2	1	1	-0.001488286	-0.177471798	-2.384295859	-3.091452804	-4.10361817	-4.020236587	-3.961967683	-4.122427544
51875	2	1	7921.201859	2	33.16	2	0.131	2	1	1	-1.3898005	-1.311186889	-3.79423997	-4.944145553	-4.753090316	-5.431848759	-5.376278908	-5.095376523
27354	3	3	58464.25581	2	37.22	2	206	2	2	1	0.584163282	0.687216818	-1.584239013	-2.349185396	-3.411900082	-4.497202183	-4.098019808	-4.407411071
65087	1	2	19970.70827	2	27.7	2	0.023	2	2	1	-0.393559517	-0.831607645	-3.410543238	-4.434544679	-3.078103263	-4.495169264	-4.377386218	-4.009661469
56627	2	1	38178.21559	2	28.69	2	0.021	1	1	1	-0.20671301	-0.749398848	-4.667302006	-6.028278335	-4.896876344	-5.691806276	-5.8885167	-5.527503135
29904	4	1	46066.58433	2	31.7	2	0.041	2	2	1	-3.206585635	-2.634422543	-4.063323451	-5.443759642	-4.694947749	-5.53673599	-5.483478712	-5.368039647
53900	3	1	38087.10789	2	34.79	2	0.011	2	2	1	1.5271861	-0.225646682	-3.493312671	-4.390058806	-3.634391269	-4.390058806	-4.565949473	-4.297685486
66518	1	2	11430.28208	2	32	2	0.029	2	1	1	-4.062595868	0.111118103	-4.441845092	-5.939096411	-5.309128194	-5.879673114	-6.275569027	-5.860625074
51737	2	3	86798.82517	2	31.43	2	0.011	2	1	1	-2.904249117	-1.352583302	-3.506557897	-4.953476814	-4.254394941	-4.895657255	-5.121613727	-4.749564712
56379	3	5	17387.37517	2	25.07	2	0.123	2	2	1	-1.743128935	-1.04234813	-4.03365423	-5.558449384	-4.363210376	-5.698211521	-5.698211521	-5.129116849
25601	4	1	34278.46103	2	33.77	2	542	1	1	1	0.123450029	0.241792102	-2.005485426	-2.263439412	-3.855947539	-4.586946353	-4.109953226	-4.015095419
53595	2	1	38461.24135	2	24.98	2	353	1	1	1	-0.133531393	-1.252898112	-4.874994659	-5.232934577	-5.038034343	-5.752234756	-5.559331283	-4.98726199
63160	3	2	132175.9809	2	36.3	2	0.034	1	1	1	-0.648695417	0.002270148	-3.688879454	-4.651690154	-4.007333195	-4.988162412	-5.211306073	-4.169852144
69335	4	3	32838.14988	2	52.3	2	0.114	2	2	1	-2.124491871	-0.509982098	-3.469286487	-4.897080652	-4.335046412	-5.113888365	-5.213417918	-4.469268205
65486	4	1	10598.2543	2	46.3	2	0.49949	2	1	1	-1.870733231	-1.368906305	-3.917384955	-5.108890943	-4.298944514	-5.201549885	-5.231108539	-5.282401892
40263	5	1	21267.44626	2	33.55	2	137	2	1	1	-0.90346226	-0.43444088	-2.938302283	-3.642165501	-5.285072074	-5.907123399	-5.194558072	-5.945429413
58170	3	2	25631.47488	2	31.87	2	0.019	2	2	1	2.756771987	-1.739021064	-4.348740651	-4.95091607	-4.620674357	-5.483720627	-5.313821537	-5.313821537
35497	2	1	84166.83067	2	26.53	2	210	2	2	1	-0.161526936	-0.309044009	-2.312357064	-3.121924606	-4.313770707	-5.015957884	-4.309416973	-3.885035175
70342	2	2	12295.35266	2	24.3	2	0.019	1	1	1	-0.251706971	-1.178297917	-3.788153508	-4.500909185	-3.980231238	-4.746581803	-4.881923133	-4.572734942
64948	4	2	8679.600111	2	35.9	2	0.044	1	1	1	-1.754517709	-1.55665041	-3.672196944	-4.895972321	-3.604675742	-4.713650786	-4.859158457	-5.07330644
56235	5	1	30952.1982	2	28.67	2	51.1	2	2	1	-1.165293949	-0.773776914	-2.438130581	-2.930313852	-3.647494239	-4.498402171	-4.437033257	-3.631408109
59992	1	5	13666.88486	2	37.14	2	0.011	1	1	1	-1.760738777	-1.577090081	-0.641360858	-2.235054481	-1.627406607	-2.2110179	-2.382399518	-2.013192155
38452	2	1	25854.46747	2	34.89	2	48.2	2	1	1	2.137360047	-1.175237506	-3.216046033	-4.002351186	-4.762562631	-5.380570048	-4.709104053	-5.330886634
56236	3	1	32845.73253	2	31.75	2	0.011	2	1	1	-0.983184967	-0.490446462	-3.634900679	-4.759320816	-3.912023005	-4.540106584	-4.648095224	-4.759320816
59528	5	1	22581.19621	2	32.87	2	0.011	2	2	1	-0.904951752	-1.911254495	-4.063254002	-5.703782575	-4.385541605	-3.966090249	-4.458566744	-4.414114962
26617	3	2	102941.4208	2	29.55	2	0.016	1	1	1	-3.273124456	-1.876759925	-4.718060871	-6.138605387	-4.954337384	-5.713587992	-5.814151177	-5.597578215
70717	2	1	26311.37682	2	34.1	2	0.022	2	2	1	-0.838364735	-1.097806925	-3.284995382	-4.614694095	-4.435567421	-4.786544352	-4.857161872	-5.161237801
69898	3	1	20212.21333	2	27.7	2	0.046	1	2	1	-2.177699456	-1.259246202	-4.00075111	-5.685090464	-5.191071789	-5.356586303	-5.901313471	-6.435395677
55562	1	1	19760.13835	2	35.98	2	0.42	2	1	1	-2.045362231	-1.030019497	-3.8474845	-5.173154165	-4.748270991	-5.061928641	-5.298317367	-4.451019478
61157	1	1	40989.38392	2	27.14	2	0.011	2	1	1	-1.60309444	-0.606135804	-3.442019376	-4.158156052	-1.847464392	-3.678029449	-3.099074627	-4.335837259
25847	3	1	40346.99537	2	26.91	2	0.011	2	1	1	-0.075222274	-2.298949938	-4.361670827	-6.048719154	-5.040999351	-5.807199214	-5.448754284	-5.408317518
39838	4	1	26077.1796	2	31.89	2	0.119	2	2	1	-2.319290708	-2.123878772	-3.447351002	-4.802028978	-4.241046165	-4.694482171	-4.463994635	-4.83966416
57885	2	1	20013.3592	2	41.37	2	0.46	2	1	1	-1.72470396	-0.162013048	-3.372578584	-4.605170186	-4.056365312	-4.643531045	-5.060232239	-4.081523899
52652	5	1	14030.45461	2	40.46	2	0.011	1	1	1	-2.472577894	-0.331850024	-4.691031497	-6.141404571	-5.225113932	-6.141404571	-6.266567931	-5.660431936
54273	2	3	12652.93729	2	37.59	2	406	3	1	1	-2.524355962	-1.00050881	-4.881923133	-5.619522028	-5.145737749	-6.024987412	-5.452468113	-4.303845301
55617	5	1	69355.10467	2	35.62	2	0.017	2	2	1	-2.295027514	-1.629992549	-4.863405048	-6.055543227	-5.538852783	-5.630660181	-6.02655591	-5.454769559
60370	2	1	15244.4579	2	35.44	2	93.5	2	1	1	1.058958829	0.392317836	-1.68464539	-2.489406551	-3.8056426	-4.12754263	-1.887641244	-3.196176246
69816	3	5	22894.1152	2	34.8	2	2.02	2	2	1	-3.156817502	-1.462280268	-4.084635765	-5.323009934	-5.022905364	-5.546153537	-5.679684966	-4.557542125
68376	1	1	13648.59188	2	34.7	2	0.011	1	1	1	-2.353878387	0.048068403	-4.015701437	-5.427529188	-4.262225441	-4.451019478	-4.86299926	-4.049892824
64753	1	4	12994.25217	2	34.6	2	0.011	2	1	1	-2.360572353	-0.606323614	-4.0158198	-5.312502096	-4.282882577	-5.0611876	-4.824798797	-4.195021198
25969	4	1	70292.51325	2	33.94	2	0.166	2	2	1	-1.763179033	-2.182057418	-4.316657633	-5.678279069	-3.974675147	-5.050089787	-4.618133042	-5.416882908
51778	1	1	14128.51979	2	33.1	2	0.03	2	1	1	-2.459770682	-1.27540371	-4.382026635	-5.444920799	-4.892852258	-5.344837439	-5.55614657	-4.805840904
68105	4	1	16960.86402	2	32.3	2	0.021	2	1	1	-2.20925315	-1.346864639	-4.46351968	-4.952571549	-5.040982498	-5.90808305	-5.742568418	-5.463397219
35628	3	1	18251.43528	2	31.8	2	0.011	2	2	1	-1.865903386	0.399548553	-4.260618108	-6.120515478	-3.917609028	-5.013392442	-5.73664932	-3.735523531
61380	1	1	12635.93025	2	31.57	2	0.011	1	1	1	0.432977874	-0.415515444	-4.22187891	-5.800409241	-4.680290794	-5.585999439	-5.717027605	-5.338591178
60475	3	1	33945.498	2	29.7	2	0.011	2	2	1	-0.790855295	-1.231508962	-4.155432276	-5.388701479	-4.254687203	-5.286047352	-5.310739807	-5.565632265
61305	3	3	14378.29203	2	29.04	2	341	2	1	1	0.888478974	0.871824539	-0.48574594	-1.102429087	-2.876187129	-3.391718627	-3.109950234	-2.842943069
68767	4	5	10112.42821	2	27.5	2	0.027	2	1	1	-1.405759695	-0.743046392	-2.513752458	-3.67215265	-4.18772888	-4.865127759	-4.865127759	-4.929666185
54189	1	1	14251.53483	2	27.35	2	0.011	2	2	1	-2.613135354	-0.986993139	-4.022226172	-4.907451105	-3.961030598	-5.25575781	-5.13059469	-2.401205088
55760	3	3	21465.93886	2	27.15	2	0.011	2	2	1	-2.430935132	-0.533556777	-4.189654752	-4.692181527	-4.68395109	-5.211306073	-5.093522895	-5.239476924
35084	3	1	4303.103895	2	27	2	0.011	2	2	1	-2.893627141	-1.75592412	-4.712521571	-6.167529875	-4.544791712	-5.866341052	-6.301658931	-4.553083556
58201	2	1	12442.51558	2	26.94	2	0.14734	1	1	1	-2.482908647	-0.416273307	-3.989984547	-5.035953102	-4.23360663	-4.767689115	-4.509860006	-3.989984547
62013	4	1	38913.51297	2	26.62	2	0.011	2	2	1	-2.009915479	-1.514127733	-2.95651156	-3.729701449	-1.424342427	-2.35037576	-1.985344221	-4.017383521
69053	3	6	34683.87027	2	26.5	2	372	1	1	1	0.809659568	1.112412727	-1.134979934	-1.827723153	-3.275652335	-3.701951523	-3.272221804	-3.26200026
65963	3	2	7867.856697	2	25.8	2	0.011	2	1	1	-1.212987676	-1.773088706	-3.736132333	-4.918827787	-3.43842008	-4.86753441	-5.001065877	-4.549080727
68050	3	2	22281.9952	2	25.7	2	0.12457	2	1	1	-2.51120054	-1.165064836	-3.956918337	-5.651514081	-4.81018641	-5.166006243	-5.140688343	-5.166006243
63589	1	1	13921.03054	2	24.8	2	0.232	1	1	1	-0.765717873	-0.590732174	-3.503295259	-4.730333376	-4.730333376	-4.799326215	-4.493944514	-4.787491783
63997	1	2	29013.85326	2	24.3	2	0.016	2	2	1	-1.25347751	-0.982735832	-2.944030903	-3.932642279	-3.537648472	-4.241377781	-3.964390982	-3.483027391
66536	5	1	20057.4089	2	22.6	2	0.023	2	2	1	-0.042693403	-1.244972877	-3.327089407	-4.685212919	-3.489608323	-4.376911499	-4.462069302	-4.356708813
58347	1	1	80353.75661	2	21.87	2	0.067	2	2	1	-1.790990533	-0.939638095	-3.76338199	-4.685212919	-4.243380166	-4.936527347	-4.742371275	-4.519227747
65398	4	2	19341.69182	2	21.5	2	0.147	3	1	1	0.130326262	-0.26257762	-4.632198893	-5.285072074	-3.346709196	-5.664561665	-4.952366339	-5.138468609
66475	2	1	12838.398	2	19.1	2	0.115	2	2	1	-1.172720259	-1.499089857	-3.62434092	-4.605170186	-4.012106469	-4.605170186	-4.70525365	-4.094344542
57499	4	1	36552.97128	2	30.17	2	0.023	1	1	1	-2.616242653	0.147424815	-4.495970908	-5.378359991	-4.429279513	-4.818744296	-4.972894955	-4.531062192
55830	3	2	20803.887	2	21.45	2	0.011	2	1	1	-2.063568193	-1.450299691	-4.183175776	-5.11599581	-4.465408244	-5.298317367	-5.158555424	-4.828313737
67079	3	5	21204.73162	2	23.3	2	0.86935	2	1	1	-1.165978333	-2.152644942	-3.941875953	-5.161116266	-4.974530247	-5.269329795	-5.733635474	-6.11662785
54073	3	1	35857.14975	2	32.21	2	0.019	1	1	1	-2.146104763	-0.669350938	-4.555408684	-5.501258126	-5.47656571	-5.258311961	-5.634789483	-6.012083668
51985	3	1	79504.28538	2	33.25	2	0.075	2	2	1	-2.716783874	-0.943840683	-4.408459895	-5.780569463	-4.408459895	-5.175715029	-5.780569463	-4.79622537
54822	5	1	12298.73433	2	27.68	2	0.021	1	1	1	0.734664586	0.784496959	-2.969979774	-3.463998277	-4.444827573	-4.408459895	-4.744932148	-5.101606994
58393	4	1	35776.69695	2	24.01	2	0.067	2	1	1	-0.242956595	-1.628365922	-3.683339269	-5.031688669	-4.163337405	-5.244250103	-5.480638843	-5.662960544
40605	3	5	101519.5811	2	30.58	2	0.011	2	2	1	-2.434839986	-2.00370129	-3.641546923	-5.617065291	-4.328430135	-4.11478738	-4.755993076	-5.633378719
61131	4	1	7931.238404	2	32.09	2	8.8914	2	1	1	-0.388800392	-0.094358459	-3.380116807	-4.005378592	-4.010163261	-4.274928533	-4.529820721	-4.730043511
54153	2	2	19730.46694	2	30.87	2	0.07	1	1	1	-2.290569658	-1.439556046	-2.954822372	-4.079077086	-4.825570254	-5.005155784	-4.957146614	-5.204006777
25778	4	1	89719.77529	2	34.86	2	0.198	2	2	1	-1.887326359	-1.968515526	-4.434173936	-5.404496662	-4.87347495	-5.738964156	-5.402825801	-5.299805273
68424	1	1	23148.45603	2	26.8	2	0.052	2	1	1	-1.547744342	-2.076617254	-3.686861292	-4.144044222	-3.820392679	-4.251530163	-4.340477634	-3.694958494
66266	3	1	28677.21758	2	31.6	2	0.021	2	2	1	0.445784119	-0.450313054	-4.100075211	-5.327304874	-4.634157693	-5.216079347	-5.76262302	-4.446946156
64256	3	2	11989.05062	2	34.5	2	0.011	1	1	1	0.209213646	-0.622248719	-2.756059415	-4.209007478	-4.251973514	-4.48738715	-4.669708707	-4.086045733
67473	4	1	31446.34406	2	30.2	2	0.011	2	1	1	-2.551481136	-0.923947085	-4.876045093	-5.910119058	-4.478015028	-6.04365045	-6.117758196	-5.424611015
60374	5	3	38703.60667	2	24.84	2	0.011	2	2	1	-1.14621397	-1.425990864	-3.79724751	-4.957991564	-3.641377128	-4.344887086	-4.605170186	-4.552526409
56922	2	2	27500.45811	2	23.3	2	0.118	2	1	1	-0.612225738	-0.820710025	-4.363158169	-4.97554396	-2.288400462	-5.777890478	-4.240196433	-5.010635244
69635	3	1	180603.1189	2	22.3	2	175	1	2	1	0.294072501	0.005036799	-1.989727551	-2.530691439	-3.882752643	-4.52894284	-4.189852772	-3.607162592
25106	2	2	26621.09736	2	37.32	2	0.052	2	1	1	-0.888127685	-1.535164224	-3.08503468	-2.811020376	-2.895861238	-3.311351733	-2.561860159	-4.153779393
64107	4	1	72165.62226	2	29.5	2	0.019	2	1	1	-2.713621251	-2.395675517	-4.290089118	-5.940912127	-3.875655349	-5.503111797	-5.598421879	-5.940912127
66238	2	2	8538.749518	2	34.4	2	0.011	2	1	1	-1.569889455	-1.311650818	-4.045554398	-4.931467107	-4.639855735	-5.585999439	-5.19068667	-5.160533728
63124	5	1	15832.9552	2	23.1	2	0.011	1	1	1	-2.507068225	-1.679654625	-3.990354832	-5.111440036	-4.186099456	-5.399122054	-5.528333732	-4.551824225
53827	5	1	10399.3983	2	23.03	2	0.019	2	1	1	-1.928372531	-1.683250069	-3.436426079	-4.742371275	-2.8328288	-3.519461289	-3.40891943	-4.543038371
29995	3	1	18236.35329	2	22.75	2	0.552	2	2	1	-1.428227206	-1.736954431	-3.716174148	-4.785580331	-4.316273352	-5.312316499	-4.633421318	-5.475945873
25067	1	1	17160.4639	2	21.59	2	124	1	2	1	0.560216946	0.293595201	-1.745102831	-2.250632136	-3.532180059	-4.153646641	-3.595604945	-3.504788031
25522	4	1	29474.56596	2	27.68	2	0.054	2	2	1	-1.149370642	-1.573118707	-4.595436215	-5.934328356	-5.210185068	-5.953020289	-5.968229777	-6.74525895
57708	1	6	21023.85547	2	28.6	2	227	2	2	1	0.333790071	0.468700698	-1.489804736	-2.222542388	-3.62434092	-3.64008929	-3.672350139	-2.870569125
22369	4	1	29102.08356	2	31.3	2	0.016	2	2	1	-2.947525861	-3.078186356	-3.903650602	-5.998466202	-4.598880408	-5.12652488	-5.109011259	-5.467009902
21419	2	1	20523.97259	2	28.18	2	0.011	2	1	1	-2.594720922	-2.508505505	-4.322406112	-5.973755089	-4.057175664	-5.482576319	-5.4590459	-5.278664162
53508	3	1	29433.14921	2	34.31	2	0.035	1	1	1	-1.438950812	-1.718727704	-3.806074433	-4.757362036	-4.628980823	-5.869767758	-5.551313866	-5.521460918
66898	5	5	23398.00906	2	20.2	2	0.057	2	2	1	-0.110541875	-1.65584719	-3.984343676	-4.811022226	-3.855510781	-4.900634461	-4.51622266	-3.656840119
54200	3	1	19446.98231	2	30.57	2	0.011	2	1	1	-3.286317115	-1.450948831	-4.744932148	-5.780569463	-5.780569463	-5.780569463	-5.780569463	-5.780569463
22449	5	5	35920.94834	2	33.56	2	0.058	2	2	1	-2.911255932	-0.939559681	-4.242558509	-5.641968631	-4.752552721	-5.223849988	-5.153871281	-5.567299118
66456	3	4	13702.0312	2	31.5	2	0.025	2	1	1	-2.349652602	-0.931637783	-4.027653185	-5.286888723	-4.48611081	-4.943943889	-5.17925799	-4.398249436
66793	3	5	17382.88248	2	30.8	2	0.292	2	1	1	-2.131835205	-0.593572025	-3.862877523	-4.788985338	-4.277263313	-5.359875161	-5.192210949	-4.304512931
62308	3	1	87237.36283	2	24.6	2	0.011	2	2	1	-0.300573206	-1.736019386	-4.074078866	-5.355012805	-4.425476746	-5.200862035	-5.406305999	-5.620715943
53009	3	1	41882.42983	2	22.2	2	0.011	3	2	1	-1.248094396	-1.716937464	-3.831980282	-4.802995954	-3.931441072	-4.699199147	-4.567429895	-4.216946867
65440	3	1	7380.991723	2	22.8	2	0.098	2	1	1	2.381026519	1.280667143	-1.691516023	-2.389451026	-4.390058806	-4.484724033	-4.155369264	-4.80851111
65763	3	2	8949.073879	2	26.6	2	0.035	2	1	1	0.693647056	0.415910366	-4.045554398	-5.249527202	-4.11966237	-4.998212774	-4.860062436	-4.48738715
52530	4	1	17002.95848	2	33.14	2	0.11983	2	2	1	-2.436116486	0.148240392	-3.593569274	-4.795859979	-4.762799091	-5.218274597	-5.218274597	-5.156142858
34697	2	1	25854.46747	2	28.76	2	566	2	1	1	-3.276087705	-1.582914012	-3.363026171	-4.101643837	-3.978745724	-4.528770506	-4.165547674	-4.174963166
36276	5	3	35474.77081	2	23.49	2	0.011	2	1	1	-5.823376812	-0.93707093	-4.263444843	-4.867452514	-4.041505008	-5.354939571	-4.453313593	-4.571892385
68622	4	1	65151.77308	2	24.6	2	0.011	2	2	1	-1.483175868	0.049413023	-4.004999465	-5.326755319	-3.831261648	-5.346173417	-5.493809273	-2.959030904
54994	5	1	8780.848777	2	30.69	2	0.011	2	1	1	-1.674145226	-1.777182685	-4.265087831	-5.261046052	-4.301789189	-5.285738612	-5.716521574	-5.167955466
68500	5	2	13555.74454	2	25.5	2	0.011	2	2	1	-0.007504726	0.640426405	-4.515825126	-5.200461521	-4.410464546	-5.252647303	-4.960510878	-5.406798078
57802	5	1	34061.13952	2	23.48	2	0.011	1	1	1	-0.820630963	-1.442620543	-3.896755548	-4.70202002	-4.887737097	-5.688515116	-5.224209466	-4.164436909
51728	2	5	112421.5136	2	41.56	2	0.113	1	1	1	-2.205146498	-0.463648864	-4.628886713	-5.194520573	-4.253193763	-5.038359842	-5.223093945	-4.924600957
56543	1	1	14984.1416	2	35.28	2	155	2	2	1	-1.193781852	-1.129071497	-3.503091678	-4.172306082	-5.237692745	-5.68827819	-5.673010816	-4.800070484
64975	2	6	24471.52543	2	40.4	2	0.384	2	1	1	-3.038367515	-0.381324079	-4.352890057	-5.438079329	-4.326221817	-4.895755001	-4.705711444	-5.101606994
23023	4	1	93483.09391	2	31.02	2	0.278	1	2	1	-2.813697108	-1.25206089	-4.667969634	-5.748049772	-4.983370578	-6.035731636	-5.714713198	-5.986134776
60618	3	1	8567.6299	2	29.4	2	0.011	2	1	1	0.118484544	0.259932159	-2.146931786	-2.229856515	-2.212071087	-2.914880183	-3.236575392	-3.05723447
26228	2	1	18959.20667	2	39.69	2	0.011	1	1	1	-2.958308828	-1.599923256	-4.578507807	-5.643682226	-4.608313922	-5.497894549	-4.24402471	-5.175923289
22321	5	1	87088.37878	2	31.44	2	22.9	2	1	1	-2.829153029	-1.089717676	-3.695300022	-5.217659464	-4.822615752	-5.39608765	-5.284132647	-5.642015729
70773	5	1	38068.87516	2	25.6	2	0.011	3	2	1	-2.990866093	-1.081683227	-3.949294384	-5.374303347	-3.796953693	-4.763394234	-5.099866424	-4.241204802
52847	4	2	37798.20676	2	35.24	2	0.036	1	2	1	-1.175361107	-0.224249605	-3.589249599	-4.850670677	-3.790467804	-4.343329366	-4.36449419	-5.452468113
69170	1	1	22340.63074	2	33.8	2	0.011	2	1	1	-2.672997624	0.373228191	-3.642768113	-5.510287573	-3.568353623	-4.348874452	-4.934923505	-4.693203576
60756	5	1	15146.29237	2	30.08	2	0.011	2	2	1	-2.895088741	-1.485140197	-4.442651246	-5.478288647	-4.219507729	-5.478288647	-5.478288647	-4.730333376
64669	3	3	37174.13255	2	23.5	2	0.045	2	2	1	-1.836931185	-0.489526295	-3.954582602	-4.738701579	-4.349236786	-5.790793706	-5.746342228	-4.804298915
67598	1	3	18057.97943	2	28.5	2	0.021	3	2	1	-3.144152285	-0.561816483	-3.764049005	-5.333408729	-4.826160931	-5.530119041	-5.747842519	-5.068301007
56954	4	1	13897.41177	2	35.01	2	48.4	1	1	1	-1.427116356	-0.103924097	-2.836400229	-3.679136868	-4.914054513	-5.516229874	-5.179757566	-4.262225441
59076	5	1	29665.82651	2	30.52	2	0.015	2	2	1	-0.297678965	-2.121587162	-4.856484586	-5.703782575	-4.919663557	-5.915091457	-5.857933104	-5.752572694
34874	4	1	112790.0941	2	32.11	2	0.011	2	1	1	-2.725670206	-1.932080249	-4.011832125	-5.233127745	-4.144388511	-5.070292946	-4.715587801	-5.090167257
68732	4	1	41469.55672	2	29.4	2	0.143	2	1	1	-4.353855747	-0.939413149	-4.634157693	-5.474940948	-5.521460918	-6.123636407	-6.214608098	-5.474940948
71204	5	1	46728.79593	2	26.4	2	0.011	2	2	1	-2.473307509	-1.546854425	-4.591376853	-5.703782575	-4.128246121	-5.218274597	-5.244250103	-4.950010719
24507	4	1	83562.61645	2	23.27	2	0.054	2	1	1	-0.96001094	-2.311076614	-4.187333127	-4.831477612	-3.551311534	-4.575921335	-4.523805337	-4.224279641
34578	3	1	26846.47691	2	32.84	2	0.094	2	2	1	-4.088727846	-2.001889172	-4.078766965	-5.341757786	-5.206067501	-5.697765314	-5.22542961	-4.522554514
64923	2	1	12222.08296	2	32.8	2	0.063	1	1	1	3.033840589	2.252294585	-3.815293379	-5.026383651	-4.210176378	-4.913905668	-4.95739078	-4.264243599
69045	4	1	14509.7618	2	31.8	2	0.011	2	2	1	-2.752291896	-1.233248733	-4.501491754	-5.452468113	-4.493944514	-5.306756274	-5.225410644	-4.739902757
63627	4	1	62747.14376	2	28.7	2	0.011	2	1	1	-1.073275614	-1.879663185	-4.911900394	-6.615367048	-5.020113975	-6.090555425	-6.615367048	-6.010512819
67001	2	1	65543.10826	2	26.8	2	0.011	2	1	1	-0.376501534	-1.706944049	-4.301487779	-5.429087546	-4.939065147	-5.429087546	-5.414488777	-5.171258551
35902	1	1	32327.79538	2	38.1	2	0.011	2	1	1	-4.149781715	-0.210763678	-5.058752113	-5.893966943	-5.600769312	-6.149716358	-6.067478149	-5.97216793
53834	4	2	19406.75067	2	63.89	2	0.011	1	1	1	0.597389532	-0.409288196	-3.4360068	-4.285122816	-3.952296921	-4.95934198	-5.078688786	-4.350936035
60895	4	1	35645.41096	2	36.04	2	0.036	1	1	1	5.021917151	-1.382889313	-4.260975913	-5.614834948	-4.840009745	-5.421931244	-5.494690709	-5.230876125
54927	3	1	38087.10789	2	34.17	2	0.024	2	1	1	-1.951420801	-1.540264879	-4.510679342	-5.848964444	-4.750352155	-5.066205194	-5.759352374	-5.2203559
58765	3	1	33645.55304	2	31.66	2	0.018	2	2	1	-2.32539977	-1.920960833	-3.469653326	-4.910551843	-4.3775255	-4.048781944	-4.708027615	-4.539692231
57888	4	1	41432.41997	2	27.19	2	0.019	2	2	1	-0.724257711	-0.59754996	-1.875942316	-3.222831011	-3.124762543	-4.109191048	-3.955040377	-4.752327824
71470	2	1	58077.47757	2	31.4	2	0.011	2	1	1	-1.490378554	-2.129888247	-4.896691084	-5.63709121	-5.159055375	-5.980035706	-5.93558415	-5.703782575
58905	1	1	75491.43265	2	23.32	2	0.03	2	2	1	-2.88486968	-2.407945609	-4.234796372	-5.139252666	-4.976733702	-5.028027058	-5.139252666	-4.976733702
35091	5	1	96455.99515	2	20.96	2	0.023	2	2	1	-2.100630114	-1.048108933	-4.531105743	-5.635987761	-4.067259399	-5.325653004	-4.578646665	-5.255080307
54580	4	2	25598.84997	2	30.57	2	0.226	2	2	1	-3.108061459	-1.695029843	-4.420247847	-5.267545708	-4.242264692	-4.721002002	-5.208705208	-4.703610259
66984	4	1	56801.74764	2	43.7	2	0.021	2	1	1	-2.807228317	-0.32682589	-3.165665752	-4.568636445	-4.019970865	-4.586736436	-4.713118046	-4.262075427
68955	5	1	32680.7991	2	33.3	2	1.95	2	2	1	-1.375345345	-0.490993015	-2.774425272	-4.391243298	-3.152332424	-3.572932984	-4.246662033	-1.715818315
54752	5	5	58200.83253	2	26.64	2	0.011	2	2	1	-1.907591285	-2.971039661	-4.892852258	-6.110811305	-4.515558027	-5.585999439	-5.505956731	-5.12646711
62370	4	5	14262.33327	2	18.3	2	0.05	2	2	1	-3.352407217	-2.434756862	-4.581639712	-5.601999832	-4.692181527	-5.010635244	-4.861599746	-4.958449473
65358	4	1	116948.0042	2	28.2	2	0.011	2	2	1	-1.667331891	0.951657876	-3.218875825	-4.199705078	-3.549117512	-3.851398384	-4.199705078	-3.465735903
61843	1	2	46891.21611	2	30.94	2	1.09	2	2	1	-3.375221904	-1.834227555	-4.716395868	-5.640066542	-4.825029636	-5.35238461	-5.717027605	-5.19823387
35515	4	1	32455.94806	2	28.14	2	0.021	1	1	1	0.255538172	-0.308816898	-4.183849642	-4.91939242	-4.346491937	-5.310524977	-4.956375828	-5.19231078
57301	5	1	75316.2222	2	34.82	2	24.94452	2	1	1	-1.386294361	0.344508641	-3.440862639	-4.389461646	-4.317488139	-4.568802578	-5.038806245	-5.067793755
26158	4	1	139898.0322	2	28.54	2	0.011	2	2	1	-3.12763788	-0.919713107	-4.87476522	-5.528996993	-4.687166559	-5.18383845	-4.187588185	-6.326657043
32368	4	1	20472.39075	2	25.29	2	0.023	1	2	1	-2.95708865	-2.081122954	-4.189094899	-5.41036687	-5.349610661	-5.929429156	-5.557088096	-4.956147109
58269	3	1	8809.825372	2	30.28	2	0.011	1	1	1	-2.101005722	-1.15518264	-4.572380395	-6.046272643	-4.540631634	-5.11599581	-5.608472204	-5.233778908
62824	5	1	29084.15201	2	34.8	2	0.011	2	2	1	-1.58871178	-0.705580171	-4.698388276	-6.028802202	-5.763099133	-6.143871481	-6.525238822	-6.246525585
63339	5	1	16391.58466	2	24.6	2	0.011	1	2	1	-3.131533807	-0.278832457	-4.816479291	-6.109247683	-5.251797396	-5.703782575	-5.803865938	-5.347107481
55166	4	3	95340.33197	2	33.21	2	0.011	2	2	1	-1.584521559	-0.792612772	-4.092511364	-5.202173534	-4.774729488	-5.326226221	-5.364692453	-5.326226221
68387	5	1	12433.51248	2	27.8	2	0.025	3	1	1	-0.114129006	-0.739191119	-3.567926834	-4.471638831	-3.567926834	-4.440867159	-4.382026635	-3.894323421
59951	5	1	15202.56916	2	34.1	2	0.74	1	1	1	-1.258686517	-0.499812665	-3.353366449	-4.591836674	-4.153795376	-4.984143618	-5.143208403	-5.566065317
53189	1	1	8035.433226	2	32.24	2	0.011	2	1	1	-2.303812836	-1.899576988	-4.115424103	-5.355115045	-4.309848644	-5.494227876	-5.540037397	-4.971532617
27980	2	1	77003.33203	2	26.25	2	153	2	2	1	0.320722812	0.44881379	-1.113254256	-1.748902839	-2.55694618	-3.521970192	-0.793162529	-2.752739963
21357	3	1	108066.4077	2	27.85	2	0.052	2	2	1	0.327024038	0.170900709	-1.8774336	-2.22839135	-2.111807118	-3.10946682	-2.603447918	-2.812848891
32436	3	1	91583.23502	2	23.61	2	363	2	2	1	2.087225981	0.910740738	-1.404597665	-2.006017028	-3.2081804	-4.104220853	-3.450294395	-3.597599859
64219	1	5	13555.74454	2	30.5	2	0.011	2	1	1	-3.202684588	-1.085400975	-4.793696513	-6.135358936	-4.823172352	-6.11961024	-6.07380105	-5.789857163
67779	5	1	209788.6395	2	24.5	2	0.02	2	2	1	-1.877559459	-1.466460532	-3.088822687	-4.009186762	-3.412370681	-4.094344542	-4.212127585	-4.374646495
64420	3	1	17976.98006	2	37.2	2	0.021	2	2	1	-1.303377377	0.548074792	-2.781662016	-3.841955438	-3.292053718	-2.805378545	-3.210843644	-1.586714193
70131	4	1	12144.77342	2	35.6	2	0.011	2	1	1	-3.329807386	0.320415442	-3.381394754	-4.699480865	-3.676950883	-3.973898409	-4.199705078	-4.575611384
22912	4	1	75944.81655	2	31.65	2	0.011	2	1	1	-2.755591139	-2.19610378	-4.813249155	-5.74015003	-4.580477573	-5.758087774	-5.555978349	-5.804392293
53573	3	1	99760.11649	2	22.35	2	122	2	2	1	-0.864592842	-0.383548762	-2.943863596	-3.43262124	-4.605170186	-5.30553757	-5.039834471	-4.81225635
55476	4	1	18820.44423	2	24.23	2	0.02	2	2	1	-2.305487852	-0.671640976	-4.79622537	-5.283928583	-4.03525567	-6.200219118	-4.3506403	-4.576596821
67505	5	1	166277.1819	2	25.6	2	0.011	2	2	1	-0.740937844	-0.872473228	-3.198256546	-4.227875978	-3.831980282	-4.382026635	-4.415928214	-4.48738715
64298	4	2	11482.21496	2	33.5	2	0.011	2	1	1	-1.74869998	-1.244794799	-3.530655459	-4.471638831	-3.747719936	-4.484217601	-4.590985565	-4.883373458
69891	2	2	11769.85345	2	27.2	2	0.335	1	2	1	-2.623597349	-1.633764571	-4.500362343	-5.598974722	-5.446958452	-5.228956243	-5.372850414	-6.192749253
65454	5	3	11407.36946	2	21.5	2	0.015	2	2	1	-0.128948074	0.080042707	-3.295248791	-3.295248791	-4.260329704	-4.624972769	-4.981647772	-4.752806183
37305	5	1	22309.46841	2	23.59	2	1.7	2	2	1	-1.548672124	-0.202495693	-2.856492206	-3.904054836	-2.506784228	-3.587045148	-2.690013839	-2.750905511
27536	4	1	37137.38	2	40.33	2	1.36747	1	2	1	-2.699297295	-2.236057271	-4.044906722	-4.644659423	-3.915495628	-5.016654523	-4.505689804	-4.40534816
36184	5	1	87617.78877	2	31.3	2	0.011	1	1	1	4.201831181	-1.371221821	-4.103135691	-5.894277584	-4.568087237	-5.926265369	-6.0099797	-5.501235096
55544	3	2	34147.43303	2	26.95	2	0.011	2	1	1	-1.066180952	-2.162286529	-4.54527204	-5.821565498	-5.048375636	-5.955096746	-6.434670152	-5.565632265
67607	3	1	19146.12383	2	22.6	2	0.011	2	2	1	-1.617159961	-1.272965676	-3.736132333	-5.210024844	-4.336906205	-4.125597115	-4.225680538	-4.079077086
36899	5	5	94520.61462	2	49.05	2	256	2	1	1	0.586529484	0.653695619	-2.004497311	-2.789479223	-3.950230764	-4.841783676	-4.41051064	-4.517996564
39110	3	1	77644.89434	2	42.88	2	0.015	1	1	1	-2.26420965	-1.501345138	-4.570603845	-5.377962703	-4.334309198	-5.696416272	-5.233792783	-5.477694303
25704	4	5	74034.09742	2	41.14	2	0.126	2	1	1	-2.737198181	-0.82001683	-4.14812902	-6.254799042	-4.232144802	-4.626610496	-5.354406776	-5.203558248
39000	4	1	33037.23794	2	40	2	0.016	2	1	1	-3.152214262	-1.474242402	-4.398222198	-5.771652941	-5.049284651	-6.066861596	-5.467240524	-5.518295683
23464	5	1	127044.1071	2	39.73	2	0.043	2	1	1	-2.615414472	-1.880681612	-4.219860984	-5.03360018	-4.639806249	-5.912238665	-5.812608655	-5.821266855
22236	5	1	27510.88681	2	38.9	2	0.042	2	2	1	-2.433533356	-2.592796682	-5.209728268	-5.934852105	-5.545430148	-5.968570624	-5.732615376	-6.696613056
58916	5	1	56484.24067	2	37.97	2	0.011	2	1	1	-2.819327889	-1.264311701	-4.570384099	-5.914831337	-5.173674889	-5.721640179	-5.948167921	-8.065611331
54207	5	3	8401.91118	2	36.62	2	0.011	1	1	1	-2.592991968	-1.078809661	-5.55255151	-7.230042599	-5.278114623	-6.194405551	-6.705230848	-5.606618832
31937	4	1	82142.50666	2	36.38	2	0.015	2	1	1	-3.187848393	-1.713115767	-3.673221128	-4.876441783	-3.709746709	-5.804920252	-5.265747374	-5.294517396
58661	5	1	36689.33505	2	35.48	2	0.691	2	1	1	-1.038612112	-1.362099632	-3.660708566	-4.682947852	-3.577009547	-4.951211864	-4.712800832	-3.852599575
39045	4	1	101328.37	2	35.39	2	0.086	2	2	1	-2.235256957	-0.834091105	-4.136741421	-5.214701665	-4.362697924	-5.082350224	-5.016392284	-4.710501702
23266	5	1	75488.12334	2	34.52	2	0.216	2	2	1	-2.360957586	-2.082415744	-3.286235228	-4.1618062	-3.483071443	-4.477402145	-4.248891891	-4.750983783
53443	3	1	17126.69522	2	34.11	2	0.031	3	1	1	-2.977713766	-2.100970336	-4.169852144	-5.51498841	-4.554526407	-5.338057655	-5.211306073	-4.821841229
22182	3	1	77815.42634	2	34	2	7.25756	1	1	1	-0.631621666	-1.327508839	-4.158244823	-5.681079645	-4.196118119	-5.164458378	-5.148820872	-5.632100622
29846	3	1	24350.56606	2	33.75	2	0.083	2	2	1	-2.683189476	-0.395189371	-4.615147797	-5.407532412	-4.981198927	-6.187589899	-5.323485032	-6.144929529
71542	5	1	101809.0756	2	33.7	2	0.027	1	1	1	-2.15002298	-1.794355428	-3.918214986	-5.362033186	-4.086964482	-5.107798996	-5.53388351	-4.50538069
54392	4	3	20803.887	2	33.68	2	124.33211	1	1	1	-0.119451093	0.019984165	-2.256443939	-3.099037281	-3.449570974	-4.066945566	-3.753911921	-2.920830963
55256	4	1	75607.76403	2	33.55	2	37	2	1	1	-1.137335646	-0.888324124	-3.012681829	-3.397841678	-3.413031854	-3.673866672	-3.728301887	-3.638090489
25751	4	1	78981.94487	2	33.52	2	140	2	2	1	0.332412057	0.063375914	-2.35925165	-3.024318823	-4.415301431	-5.312969588	-4.752826815	-4.777361389
63273	3	1	11942.28641	2	32.8	2	0.022	2	1	1	-3.076195233	-0.72161582	-4.580272619	-5.472270596	-4.555979911	-5.472270596	-5.534146035	-5.646623994
55241	5	1	21077.98659	2	32.4	2	0.011	2	1	1	-1.104225842	-0.871974848	-5.092718182	-5.812772904	-5.709232197	-6.222793508	-5.928285825	-6.058905623
21928	5	5	23164.87873	2	31.96	2	0.107	2	2	1	-2.187430059	-2.286609761	-4.105257209	-5.016068578	-4.390159295	-4.794456178	-4.350623941	-5.22429657
56610	1	1	18999.16821	2	31.94	2	0.109	2	1	1	-2.84362449	-1.20516399	-3.64008929	-5.089562599	-4.801880445	-5.033209638	-5.089562599	-4.18200551
38384	3	1	26066.11731	2	30.96	2	0.023	1	2	1	-0.838324807	-1.225738004	-4.009537107	-4.97689336	-4.631135793	-5.939414939	-5.207276286	-5.642333628
59693	3	1	108048.5088	2	30.55	2	2.33	2	2	1	-1.479542155	-1.911197097	-3.517368825	-4.605170186	-3.872492148	-4.743320573	-4.925642015	-4.401571191
26051	4	1	30009.63249	2	30.5	2	0.011	2	1	1	-2.197355618	-1.899467565	-4.556051695	-5.521460918	-4.767283551	-5.731756422	-5.098901422	-4.785287294
35482	4	5	75566.6868	2	29.57	2	0.058	1	2	1	1.727784522	-0.261025418	-4.431847077	-5.534267068	-4.471086771	-4.76604165	-4.827620603	-4.119414401
71753	4	2	37148.27652	2	29.5	2	0.011	2	1	1	-2.167730074	-0.634378584	-3.641035795	-4.810265712	-4.162864503	-5.772302351	-5.7938085	-5.047739054
68135	4	1	17115.36835	2	29.5	2	0.011	3	1	1	-2.589287259	-2.235063893	-5.087008206	-5.854263446	-5.474773916	-6.11662785	-6.426782655	-6.021317341
58677	4	1	42248.55886	2	29.5	2	0.026	2	1	1	-2.920273861	-2.444646973	-4.181847478	-4.831697832	-4.0494229	-4.208754904	-4.199705078	-3.412067053
28552	4	5	85397.31745	2	28.98	2	0.011	2	2	1	-2.336182105	-1.93501778	-4.375494178	-5.775672109	-4.282620057	-5.401389835	-5.204841049	-5.506247728
67720	4	1	12375.25002	2	28.9	2	0.011	2	1	1	-2.236139994	-0.422595737	-3.859966657	-4.709682839	-4.855394637	-5.337232846	-5.40283002	-4.916019355
31593	3	1	24649.37565	2	28.62	2	0.379	2	1	1	-3.327219202	-0.149641239	-3.940727773	-5.117381436	-4.391929911	-5.422079265	-5.283689675	-4.759066282
60158	5	3	15318.38871	2	28.55	2	0.011	2	2	1	-1.147802534	1.231782505	-3.649658741	-5.353125673	-3.463072796	-4.268697949	-4.317488139	-3.981015859
40351	4	1	77698.7654	2	28.05	2	137	2	2	1	0.67724501	0.617881829	-1.678588461	-2.088188953	-3.426160606	-4.61065138	-3.844172927	-3.839135156
24693	4	1	27274.01482	2	27.71	2	0.019	2	2	1	-2.519210931	-2.515188537	-4.513094595	-4.898757125	-4.72332194	-5.957017904	-5.139705168	-5.026590453
69425	5	1	15857.48365	2	27.5	2	0.016	2	1	1	-0.17034358	-1.307483181	-3.494135377	-4.669708707	-3.283414346	-4.556380022	-4.580477573	-3.621220806
68380	5	1	17855.08496	2	27.4	2	0.017	2	2	1	-2.501036032	-0.335472736	-3.688879454	-4.947660495	-4.017383521	-4.199705078	-4.947660495	-4.268697949
68531	4	1	6085.921613	2	27.3	2	0.019	2	1	1	-3.2955357	-1.513033041	-4.507671856	-5.590023525	-5.102037515	-5.322708834	-5.542770615	-5.035026762
64002	5	1	33443.83471	2	26.7	2	1.02046	2	2	1	-1.237116781	-1.936721724	-4.379831206	-6.476972063	-4.697189098	-5.331840024	-5.108696515	-5.127045635
71306	5	1	12605.35483	2	26.4	2	0.019	2	2	1	-2.22626283	-1.635640286	-3.956082997	-4.927943621	-3.456127048	-4.733787615	-4.815465629	-4.475958485
71736	4	1	66231.99472	2	26.4	2	0.011	2	1	1	-1.714302518	-1.593494261	-4.769792149	-6.104793168	-5.060989135	-5.889681904	-6.065572335	-5.104161282
56632	3	1	15661.8147	2	26.24	2	81	2	1	1	-0.903868212	-0.571667284	-2.782639058	-3.445933276	-4.271678601	-4.584550931	-4.433319929	-4.158883083
56527	5	3	27974.32737	2	26.19	2	0.011	2	2	1	-0.828585151	-0.085029871	-4.340477634	-5.010635244	-4.464091546	-5.211306073	-5.211306073	-3.958543026
56539	5	6	64508.60179	2	26.03	2	0.018	2	2	1	-2.380303172	-1.3043408	-3.320738963	-4.271275268	-3.981981575	-4.803840905	-4.641871515	-4.052010221
57934	4	1	41874.15648	2	25.83	2	0.011	2	1	1	-0.86053321	-2.213063645	-3.828323975	-4.714064271	-3.472744534	-4.70525365	-4.589421845	-3.952514378
54295	5	5	83025.26755	2	25.58	2	0.04	2	2	1	-2.144361089	-2.414010832	-5.031254619	-6.194405551	-5.361496173	-6.228307001	-5.188883578	-6.040254871
40149	3	1	19242.44688	2	25.55	2	0.21874	2	1	1	-0.860790377	-1.061804753	-3.886436256	-4.71915792	-4.374407256	-5.142014889	-4.622672868	-5.290698067
62487	2	1	11610.4467	2	25.5	2	338	2	2	1	0.198304261	0.567300471	-1.805858396	-2.195226578	-3.605764535	-4.268697949	-4.074541935	-2.989087737
69847	5	1	15344.67411	2	25.2	2	0.017	1	1	1	-0.983108272	-1.394129859	-5.374303347	-6.358647652	-4.917544894	-5.610691938	-5.323009934	-4.951446385
67841	5	1	11546.88291	2	25	2	0.056	2	2	1	-1.475125575	-0.807436327	-4.11966237	-5.035953102	-3.989984547	-4.402229342	-5.11599581	-4.828313737
64261	5	1	14339.36325	2	24.5	2	0.011	2	1	1	-1.821880728	-1.278837682	-2.744782212	-3.98865624	-3.936920543	-5.1051261	-5.250308079	-5.517371043
55560	5	1	74313.51735	2	24.42	2	0.011	2	2	1	-2.292568319	-1.54479453	-4.286106532	-5.548673597	-3.590523264	-4.331001864	-4.153795376	-5.178299674
24143	4	1	45917.9445	2	23.58	2	0.087	2	2	1	-0.755300244	-1.610322689	-4.399268424	-5.298267568	-5.018307551	-4.829638615	-5.270096741	-5.91730669
67887	4	1	17909.08603	2	23	2	0.024	2	1	1	-0.974273014	-1.64058464	-3.96683126	-4.086376393	-4.307537758	-4.990832667	-4.862215332	-4.565949473
63690	5	1	14034.47335	2	22.2	2	0.021	2	2	1	-2.302585093	-2.120263536	-4.131385838	-5.105945484	-4.438116086	-5.211306073	-5.211306073	-4.667690585
68004	5	1	36147.94356	2	21.6	2	0.011	2	2	1	-2.369238778	-1.21902172	-4.472322089	-5.260779415	-4.289203399	-5.33731956	-5.33731956	-4.052604966
33489	5	6	62344.27488	2	21.03	2	0.073	2	2	1	-1.984475916	-0.161392629	-3.817191395	-5.231150802	-4.68969658	-4.705863278	-4.655909634	-4.070216948
71143	5	1	19371.95141	2	21	2	0.011	2	2	1	-1.111775467	-0.105075656	-2.475718225	-3.826080566	-3.464710796	-3.978272376	-3.341478158	-4.397530846
53563	3	3	77176.46095	2	20.77	2	0.074	2	2	1	-2.27839036	-2.189499393	-4.082174044	-5.106966365	-5.07381426	-5.1412555	-4.799812168	-3.506557897
69078	5	5	29182.27841	2	20.7	2	0.025	2	2	1	-0.240973987	-0.154035744	-2.285490659	-2.733368009	-2.790682471	-3.089664102	-2.938765458	-3.313755073
39695	4	3	98868.64739	2	19.24	2	354	2	1	1	1.373722812	1.071348755	-1.22894879	-1.716864054	-3.244926491	-4.026952996	-3.072921918	-3.321066758
62512	5	1	18470.69999	2	19.1	2	0.038	2	2	1	-2.12795588	-1.736096423	-4.664359095	-5.407516574	-5.082094186	-5.738873734	-5.669880883	-5.063745132
67370	4	1	20543.82235	2	19.1	2	24.5	2	2	1	-2.491218661	-0.375797225	-4.000056341	-5.104822465	-5.086473416	-5.161980937	-4.85970005	-5.404927107
64040	4	5	19060.09391	2	33	1	7.27	2	1	2	-2.2144434	-0.137416481	-3.868347949	-4.797542079	-4.797542079	-5.380147354	-5.183713958	-4.605170186
67732	2	2	7233.371983	2	30.3	1	0.533	2	2	2	-2.403420717	-0.758502361	-4.159699737	-5.383475117	-5.2198458	-5.55255151	-5.405948013	-5.663777069
55104	4	6	20095.54216	2	28.83	1	170	2	2	2	0.619096899	0.818733028	-1.392815578	-1.71133222	-2.47693848	-3.80541327	-3.152386084	-2.695627681
53632	1	6	26444.71031	2	28.53	1	443	2	1	2	0.702618316	0.573164146	-0.995124494	-1.923265267	-2.601078087	-2.97025318	-2.654662323	-1.918859968
59110	1	6	10291.13983	2	26.75	1	57.2	1	1	2	-1.220284456	-0.604558102	-3.309082082	-4.257896001	-5.02833481	-5.512727168	-5.16186629	-4.871636382
52722	5	1	27402.25012	2	26.24	1	0.011	2	2	2	-0.419158435	-2.097198263	-4.086376393	-5.11599581	-4.605170186	-4.645992181	-4.933674253	-4.565949473
56991	4	5	33527.54814	2	26.06	1	0.018	2	2	2	-2.346053618	-2.341387981	-4.109382467	-5.108560851	-4.5194034	-5.63180885	-5.328622771	-4.453153983
52408	2	6	73505.43372	2	25.9	1	0.45	2	1	2	-1.347518389	-1.097514625	-3.510418908	-4.500966399	-3.880726006	-4.689557627	-4.506188391	-3.455842793
21714	2	6	76534.73048	2	25.76	1	290	2	2	2	-0.156903353	-0.214629896	-2.123490964	-2.739540868	-4.037964248	-4.607840448	-3.757301046	-3.409027971
35722	3	6	113211.694	2	25.6	1	373	2	1	2	1.230358549	1.229272661	-1.248569637	-2.047577786	-3.506943972	-4.129332359	-3.599090123	-3.455868173
21646	2	6	25321.51309	2	25.47	1	0.863	2	2	2	-1.864570443	-1.417382913	-3.359259009	-4.404708331	-4.708808408	-4.760488981	-4.352642916	-5.290164095
61589	4	6	14905.72143	2	25.34	1	12.14214	2	2	2	-1.833917825	-1.355325881	-3.971446418	-5.126017358	-3.826080566	-5.036610857	-5.333103447	-4.507531719
66342	3	3	40471.38305	2	25.3	1	263	2	2	2	0.559615788	0.662894137	-1.577939245	-2.009915479	-3.358137892	-3.816712826	-3.892220378	-3.480240589
51904	5	5	27862.40114	2	25.15	1	0.03	2	2	2	-2.105874802	-1.988091761	-4.199705078	-4.850292638	-4.143352155	-5.175715029	-5.175715029	-4.306677188
65722	2	6	37476.35916	2	24.5	1	353	2	2	2	1.219986751	1.44248339	-1.103624829	-1.195280532	-3.034572109	-4.012106469	-3.373026513	-2.97220178
70945	3	3	36590.68056	2	23.8	1	383	2	2	2	0.903665919	0.882451874	-1.780010575	-2.162823151	-3.618675189	-3.982640553	-3.447717392	-3.653161368
51791	5	1	17694.28525	2	23.3	1	56.4	2	2	2	-1.688431554	-1.209586495	-4.064267079	-4.718193542	-4.991731159	-5.791488093	-5.816805943	-5.696177764
58963	4	4	12664.20509	2	23.2	1	245	2	2	2	-0.393432528	-0.411734721	-2.341034176	-2.967195974	-4.294722894	-4.566455659	-4.214432868	-3.860729691
64816	3	5	22385.50454	2	22.1	1	3.41	2	2	2	-1.393462849	-2.112850605	-4.28024392	-4.881017763	-4.187870648	-5.164785924	-4.519648026	-4.718498919
24090	4	6	41915.00955	2	17.54	1	74.1	2	1	2	-4.55300724	-1.232807809	-4.661248278	-5.618149422	-5.236612293	-6.437109356	-5.715966297	-5.490371734
64636	4	5	26556.73573	2	24.4	1	27.22246	2	2	2	-2.826355878	-1.916164058	-4.983670874	-5.681524042	-6.250618769	-6.818602197	-5.749843167	-6.170575902
70914	2	5	20733.95428	2	17.6	1	174	2	2	2	-0.383191649	-0.306000443	-2.364261665	-2.371911795	-4.345926015	-5.043892536	-4.186295917	-3.404942697
59282	1	6	13939.0128	2	32.76	1	234	2	2	2	0.759469823	0.496354067	-1.375199671	-1.689792461	-3.04452243	-3.752058345	-3.135698313	-2.087364002
64466	2	6	18882.01405	2	29.8	1	304	2	2	2	0.4527879	0.571992436	-1.492751642	-2.0636035	-3.487312288	-4.03092772	-3.607113494	-2.71660688
66096	3	5	35828.73231	2	28.8	1	0.794	2	2	2	-2.968333297	-0.514071626	-4.045554398	-4.892852258	-4.475117048	-5.416100502	-5.298317367	-4.722953209
71366	4	5	119073.6242	2	24.8	1	0.011	2	2	2	-2.911462175	-0.009318646	-4.230778701	-5.581180137	-4.424460261	-5.620400978	-5.763501588	-4.664889405
27324	2	3	28827.56483	2	19.35	1	306	2	2	2	0.135991266	-0.082334114	-1.891657989	-2.273931448	-3.742415008	-4.267708368	-3.574058775	-3.481079967
68669	2	5	27611.03475	2	29.3	1	7.59	2	1	2	-1.005729294	-0.569946746	-3.159559258	-3.781969867	-4.260792778	-4.91532516	-4.441540743	-3.842289688
32531	4	3	111358.1058	2	26	1	187	2	2	2	0.214376666	-0.129744945	-1.938729157	-2.859539929	-3.406792777	-4.148601782	-3.31428733	-3.688927575
68567	2	6	24014.89041	2	40.4	1	10.91999	2	1	2	-2.420993328	0.733889172	-3.930526494	-5.240048458	-4.154094567	-5.246357564	-4.759876537	-4.434021902
51945	2	2	16643.30173	2	34.71	1	159	1	2	2	0.064666064	0.553728717	-1.978334957	-2.598006786	-3.868755013	-4.697763001	-4.408216946	-3.167497489
67624	5	5	104566.0274	2	24.7	1	11.3	2	2	2	-0.89591157	-0.15082289	-3.031664285	-3.724811466	-3.567182523	-3.189888278	-3.774821904	-3.827465612
69210	5	5	26556.73573	2	23.8	1	0.559	2	2	2	-2.815635406	-1.62336782	-4.358310108	-5.353125673	-5.546778726	-6.165817934	-5.599422459	-5.538268121
53154	4	5	23507.99761	2	22.57	1	300	1	1	2	0.402699782	0.69477765	-1.564640566	-2.096830351	-3.555138873	-4.351533977	-3.436542775	-3.395772801
68375	4	3	29596.13582	2	29.7	1	205	1	2	2	0.475178894	0.889520491	-1.383280041	-2.352885828	-3.685112956	-4.00075111	-3.960341571	-3.365975943
65796	3	6	28479.46372	2	20.6	1	462	2	2	2	0.314572692	0.495623701	-1.539141545	-1.917618505	-3.585695229	-3.853959213	-2.873129954	-3.09627351
71004	2	4	16069.28874	2	30.8	1	131	1	1	2	-1.07207109	-0.827795782	-2.775812296	-3.677450771	-4.151097407	-4.640261549	-4.676629131	-4.640261549
63856	4	5	22808.13483	2	18.7	1	0.039	2	2	2	-0.844634742	-0.212486256	-3.406928061	-4.00163518	-3.870058799	-4.864681344	-4.864681344	-4.153185044
59878	4	1	26889.33291	2	27.5	1	11.8	2	2	2	-2.326554283	-2.153711467	-4.217404662	-4.74624873	-5.409543049	-4.910551843	-4.605170186	-5.470167698
68924	4	5	106745.8366	2	21	1	121	2	2	2	-2.158878376	-1.655362868	-4.419067869	-5.170484027	-5.275844582	-5.786670075	-4.751773618	-4.560718467
62588	4	5	146293.1909	2	20.7	1	254	2	2	2	-0.240926096	-0.167354478	-2.785294476	-2.867969706	-4.052744125	-4.917741577	-4.123071868	-3.890140288
70900	2	5	19032.10649	2	50.9	1	0.024	1	1	2	-2.538307427	-1.094710817	-4.596120359	-5.521460918	-5.262599319	-5.642088777	-5.871663283	-6.009813871
71060	4	2	21870.08042	2	33.8	1	6.37	2	2	2	-2.533054689	-0.537391949	-3.954900027	-5.155703321	-3.885018677	-4.717040064	-5.047814245	-4.138365104
36176	3	6	51748.66167	2	39.6	1	108	2	1	2	1.253273026	-0.462614692	-2.418660688	-3.16315282	-4.011445961	-4.684948187	-4.397266169	-3.888967391
66650	2	5	16260.03483	2	33.7	1	22.9	2	2	2	-0.432731632	0.288769444	-2.338084341	-2.652230133	-4.562867784	-4.905274833	-3.949763347	-4.374646495
67305	4	5	28462.1184	2	29.7	1	1.5	2	2	2	-2.914054245	-1.558623456	-4.447984573	-5.319823576	-4.989581832	-5.410795374	-5.410795374	-4.817731675
62695	2	4	19734.44695	2	27.7	1	324	2	1	2	0.110397807	0.593971205	-1.882048939	-2.278977078	-3.865881871	-4.347088618	-3.943055109	-3.147847999
65406	4	5	106745.8366	2	23	1	0.011	2	2	2	-1.747573729	-0.840328738	-3.945924574	-4.804099532	-4.843128816	-5.972046307	-5.603138816	-5.326152186
64382	4	6	15533.82953	2	17.8	1	0.191	2	2	2	-2.886283731	-2.839861902	-3.836624991	-4.865127759	-4.819318194	-5.035026762	-4.963567756	-4.980959508
37383	2	5	62393.97045	2	30.6	1	187	2	2	2	0.17917675	0.117878644	-2.10001484	-2.729231499	-4.080361956	-4.540120171	-4.070474219	-3.795053945
66101	3	6	67007.11108	2	25	1	0.011	2	2	2	-2.756803188	0.111667721	-4.104057016	-5.26540768	-4.979525802	-6.415691768	-6.415691768	-4.797204196
63387	4	5	25989.23684	2	21.2	1	21	2	2	2	-2.011105889	-1.226445661	-4.328417169	-4.3966254	-6.487901519	-6.699210574	-6.098436583	-6.396929455
55936	4	6	19292.64621	2	26.67	1	0.025	2	2	2	-2.24266552	-1.388139378	-4.517007397	-6.3741497	-4.637960045	-5.41035658	-5.566226878	-5.41035658
66343	4	5	116714.0795	2	34.6	1	100	2	2	2	-1.066688302	-0.726880538	-2.87632455	-3.531250499	-4.447541248	-4.605170186	-4.853006356	-3.539618768
67153	3	5	17538.19312	2	30.7	1	0.445	2	2	2	-2.717619653	0.307718099	-3.43509894	-4.444239798	-4.28239678	-5.010635244	-4.987104771	-4.215705403
65237	5	6	55073.60496	2	27.2	1	0.011	2	2	2	0.681460104	-1.051183594	-3.860967837	-5.010635244	-2.879008003	-4.634157693	-4.407100288	-4.044194751
66173	2	5	40925.15977	2	26.4	1	0.076	2	2	2	-0.007024615	0.245817869	-4.382026635	-5.578619273	-5.254832297	-5.3207902	-5.428679159	-4.300958779
69873	3	6	20700.03192	2	17.8	1	311	2	2	2	0.00696201	-0.246881996	-2.490401173	-2.628429076	-4.538920754	-4.784755809	-4.260900642	-4.028095187
60383	5	5	29193.68176	2	25.08	1	0.158	2	2	2	-2.807931256	-2.961171594	-4.839363562	-5.748733921	-4.655885227	-5.532510743	-5.298317367	-5.194056275
71259	3	5	19586.24283	2	20.6	1	0.011	2	2	2	-4.521087067	-0.052725529	-5.280925682	-6.423597913	-6.027182506	-6.027182506	-5.991464547	-4.301174507
58889	3	3	16016.36183	2	17.93	1	270	2	2	2	0.994340505	0.185062894	-1.450425123	-1.58905875	-3.164499057	-3.571357893	-2.32639574	-2.392381089
66083	1	5	37278.43838	2	22.3	1	0.12	2	2	2	-2.297534578	-0.961274858	-4.580168841	-5.735939618	-4.922833092	-5.930095544	-6.202029541	-5.09305416
55173	4	1	24614.50451	2	27.23	1	0.035	2	2	2	-1.362040612	-0.859345452	-2.300999051	-3.662768297	-3.451655593	-4.553612332	-4.353855747	-4.836281899
27792	1	1	15250.27905	2	31.38	1	0.322	2	2	2	-3.189133447	-2.875531612	-4.909946198	-6.730454639	-5.499353595	-6.252669324	-6.421133622	-6.36754951
63642	3	6	21340.68585	2	28.9	1	18.1	2	2	2	-2.494504809	-1.486032238	-3.674064381	-4.5194034	-4.403143556	-4.698988899	-4.666728087	-4.749419843
26992	5	5	76614.11737	2	21.4	1	0.209	2	2	2	-0.072620949	-1.261835193	-3.068742396	-4.231808248	-3.28448241	-4.590166802	-4.121703591	-4.594062901
52523	2	3	112088.2986	2	21.39	1	403	2	2	2	1.200670214	1.031780346	-0.999517073	-1.781073906	-3.017685778	-3.970863498	-2.89886487	-1.111784374
69300	4	5	29159.62093	2	34.6	1	0.137	2	2	2	-2.788172789	-1.296751581	-4.671200806	-5.334093571	-5.623985459	-5.65089301	-5.314420733	-5.944654246
69887	4	5	16474.41964	2	31.6	1	7.71	2	1	2	-2.860695984	0.312433455	-3.715743113	-5.092185212	-4.963567756	-4.834356081	-4.706522634	-4.418840589
61453	3	1	11215.20766	2	29.36	1	95.4	2	2	2	-2.165818197	-2.347493906	-4.994886904	-6.350409494	-5.915091457	-6.381181117	-6.62804162	-6.062727708
62169	3	5	14783.60095	2	20.1	1	0.037	2	2	2	-4.222177911	-1.783394551	-4.91532516	-5.32534597	-5.246357564	-5.456922319	-5.472670754	-4.522055249
66179	4	5	17660.28577	2	17.8	1	89.4	2	2	2	-2.47693848	-0.486974407	-3.355367251	-3.874793649	-5.36239626	-6.180706313	-5.333408729	-4.422848629
70562	2	6	21169.08369	2	24.9	1	9.16	2	2	2	1.368021278	-0.790917528	-2.511544011	-3.3442771	-4.310370678	-4.549600294	-4.376328579	-4.496956614
22315	3	3	42025.00325	2	21.97	1	264	2	2	2	1.052098707	1.149638384	-1.065102474	-1.268033413	-2.974295512	-4.088117193	-1.666685371	-2.598349903
69389	3	6	55237.52885	2	35.4	1	0.011	2	2	2	-3.059420085	-0.600839569	-3.309277862	-4.54830736	-4.951263033	-4.676826136	-4.837665832	-4.858005585
66499	4	5	135002.9026	2	23.2	1	201.05898	2	2	2	-0.432065789	-0.28103753	-2.708050196	-3.188104166	-4.451019478	-5.218274597	-5.010635244	-4.172306082
66795	2	6	37700.12308	2	20.8	1	203	2	2	2	0.115176467	0.404321597	-2.319876593	-2.541930615	-4.253507764	-5.486369633	-4.529532798	-3.930041518
39032	2	5	30984.88048	2	16.93	1	530	2	1	2	1.612694692	1.350177419	-1.482291733	-2.0879839	-3.227289168	-3.857107875	-2.84265918	-2.994517552
60938	2	1	25958.91834	2	33.19	1	0.019	2	2	2	-2.535559421	-0.745814416	-4.754982424	-6.017897643	-4.490289937	-5.160447648	-5.916115174	-4.031982345
57056	3	5	38714.48131	2	33.69	1	31.6	2	2	2	-1.514891965	-0.468055948	-2.930668672	-3.690561548	-4.213809682	-4.720854588	-4.799326215	-4.540106584
54510	2	6	28705.9715	2	32	1	13.9	2	2	2	-1.960860055	-0.498991166	-3.914329814	-4.435991452	-4.681762611	-5.694608187	-5.43119069	-4.138628793
23964	4	1	60216.05418	2	23.87	1	0.128	2	1	2	-2.417084463	-1.801166073	-4.002563329	-4.53985072	-3.902691678	-4.873866959	-3.972237555	-4.203043979
63076	3	1	23066.47379	2	30.2	1	793	2	2	2	0.343457747	0.52310343	-1.930219934	-2.579472927	-4.13807779	-4.782851366	-4.450355241	-3.522183206
70950	4	1	34961.63757	2	23.5	1	4.77	2	2	2	-2.245852071	0.351835501	-4.609966369	-4.998744619	-5.079969938	-5.481596422	-5.185330525	-4.659237429
69715	4	4	16258.70267	2	28	1	0.016	2	1	2	-0.864474847	-1.807888851	-3.841818768	-4.623519306	-4.218054198	-5.455503014	-4.817014193	-3.392147535
56513	1	1	26762.02689	2	24.53	1	154	2	2	2	0.565846338	0.543686009	-1.720020372	-2.055969185	-3.398077254	-4.589665999	-4.110092919	-2.949922738
71799	5	5	151581.5417	2	22.5	1	0.011	2	1	2	-2.259099985	-2.389596466	-4.49980968	-5.503111797	-4.744006597	-5.598421879	-5.549631766	-5.038806245
66839	5	5	12195.62079	2	17	1	0.097	2	2	2	-1.510886237	-0.86072088	-4.025351683	-5.284132647	-4.846332225	-5.284132647	-5.284132647	-4.679278189
71474	3	5	19027.68875	2	38	1	0.05	1	2	2	-3.058871476	-0.416830824	-3.738491888	-4.919068111	-5.088967066	-4.086158976	-4.5432035	-6.233041963
62502	3	6	14808.93904	2	36.5	1	297	2	2	2	-0.189866226	-0.052125955	-1.955209062	-2.324688043	-3.986846772	-4.845909514	-3.84893901	-4.012228885
70214	4	5	25212.84543	2	24.9	1	5.94	2	2	2	0.028086698	-0.236393829	-2.914291946	-2.318622091	-3.748179199	-3.99491066	-3.307955457	-4.988162412
61920	3	5	30968.9177	2	23.86	1	1.28	2	2	2	-2.19176182	-1.092959506	-4.005424154	-4.942917115	-5.097067748	-5.304707138	-5.150556544	-4.849231624
64075	3	5	35074.64049	2	23.2	1	180.29239	2	2	2	-0.098404707	-0.112795495	-2.607508968	-3.238293917	-4.298439888	-4.884341511	-4.387168069	-3.999034401
69216	4	1	23137.5429	2	28.2	1	236.372	2	1	2	-0.423678755	-0.136672208	-2.317946376	-2.545744711	-4.095564846	-4.668084001	-4.362702396	-3.70362175
63030	2	6	45330.59015	2	25.9	1	0.221	2	2	2	-3.177165329	-1.091305713	-4.135166557	-5.166639491	-4.819097091	-5.276338482	-5.179711558	-4.345658988
65586	3	1	34582.09893	2	39.1	1	0.034	2	1	2	-3.646603988	-1.159883427	-4.489915589	-5.93620204	-4.795478149	-5.030722039	-5.264794587	-4.732229085
69610	4	5	15040.55165	2	29.9	1	323	2	1	2	-0.970960753	-0.586704606	-3.343006429	-3.674112977	-4.584719533	-5.488937824	-4.964209208	-4.572646947
63404	2	1	21335.7055	2	28.4	1	295	2	2	2	0.603956735	0.873020516	-1.148424102	-1.72924765	-3.081975691	-3.967525779	-3.732051625	-2.844402472
54759	3	5	32176.06951	2	28.2	1	124	2	2	2	0.460145066	0.671328599	-1.355630112	-2.084517692	-4.073053866	-4.339889026	-3.759682291	-3.637079956
68230	4	5	68847.35366	2	23.4	1	2.55	2	2	2	-1.330013526	0.000263123	-3.060972801	-3.720967782	-3.489166148	-4.253772321	-4.310930686	-3.994261084
66925	5	5	54568.74353	2	22	1	0.041	2	2	2	-2.902641846	-0.421631671	-4.007943111	-4.934351983	-3.97493682	-4.479289977	-5.298317367	-4.275690987
67433	5	3	13736.5302	2	47	1	0.089	2	2	2	-3.031202448	-1.327739615	-4.032650978	-5.55614657	-4.225281928	-4.853243159	-5.498988084	-5.033624738
34919	2	5	25293.44025	2	24.49	1	135	2	2	2	-0.193375516	0.080163046	-1.69828452	-2.614325691	-3.786354211	-4.319040944	-3.735113903	-3.256711605
69525	3	1	17957.47462	2	24.1	1	318.661	2	2	2	-0.067406828	0.104693626	-1.802932769	-2.416210121	-3.969181413	-4.187434997	-4.374646495	-3.305887193
34228	4	1	90565.72217	2	21.39	1	0.011	2	2	2	-2.307960625	-2.897792155	-4.305617746	-5.617132138	-4.086718475	-5.288802774	-4.645625685	-5.16197605
37932	4	5	52287.50244	2	23.64	1	1.47	2	2	2	-3.271119808	-2.168505727	-3.880839747	-4.568848479	-4.563547456	-5.174794391	-4.667733805	-4.743907219
70069	4	6	24479.51574	2	29	1	0.021	1	2	2	-3.175390708	0.438505796	-3.402865432	-4.722953209	-3.88192498	-3.945924574	-4.218397226	-3.9633163
68191	3	3	34820.12411	2	27.5	1	6.07	2	2	2	-1.533862391	-0.837686874	-2.887758346	-3.417212807	-4.614559932	-5.365976057	-5.119116006	-3.989731984
71372	1	6	51154.0503	2	32.5	1	0.011	2	2	2	-1.931021537	-0.085855021	-4.058626495	-5.131263267	-5.131263267	-5.393627446	-5.736117771	-4.112693723
63224	2	1	28317.48518	2	29.3	1	0.011	2	2	2	-3.314186015	0.894045123	-4.546329649	-6.022236381	-4.575317252	-5.329088994	-6.022236381	-4.86299926
67355	4	6	32314.3359	2	27.4	1	0.026	2	2	2	-3.189775817	1.312770712	-4.156052469	-5.30622253	-4.748876944	-5.517531648	-5.578156145	-4.151039937
54563	4	3	13399.45512	2	24.78	1	12.33314	2	2	2	-2.073145611	-2.188317001	-3.819907697	-4.505086689	-5.121860976	-5.121860976	-5.092873372	-5.940171233
30788	3	5	32525.86192	2	48.52	1	239	2	2	2	-0.39240559	0.096680806	-1.679591051	-2.410696288	-4.307329116	-4.238134243	-4.367777912	-3.893815719
70481	4	1	33458.20352	2	39.8	1	164	2	2	2	-0.669876368	-0.345777533	-2.738984955	-3.611379188	-4.66776883	-5.260217474	-5.050244431	-4.740089513
31680	2	6	1430.248495	2	27.79	1	0.011	2	2	2	-2.396929542	-0.451007675	-3.026379128	-4.219332509	-4.172743367	-4.580875409	-4.652577252	-3.747618038
54363	1	1	14770.59418	2	28.86	1	0.051	2	2	2	-3.049220966	-1.273709999	-4.715171118	-5.199226524	-4.424586221	-5.673010816	-5.558600378	-4.584550931
69697	4	5	22808.13483	2	26.5	1	3.42	2	2	2	-1.645496961	-0.732523462	-3.492764564	-3.769848497	-4.564348159	-5.703782575	-5.031688669	-4.821393239
25949	4	5	62338.55705	2	21.61	1	0.02	2	2	2	-2.494373544	-2.315032613	-4.487881139	-5.337597425	-4.816348606	-5.112298985	-4.548999894	-4.97355355
51822	3	5	108051.6771	2	36.91	1	97.8	2	2	2	-0.994530942	-0.732466869	-3.006095062	-3.89161414	-4.371770133	-4.767082829	-4.804124178	-4.080014766
68005	4	5	26556.73573	2	25.4	1	17.1	2	2	2	-1.252948936	-0.819010292	-3.089225924	-3.223016611	-4.656028628	-5.242077686	-4.529587502	-5.031512821
52898	4	5	30633.20959	2	25.22	1	0.38	2	2	2	-1.489636715	-2.347915339	-4.518158801	-5.498988084	-5.344837439	-4.971633163	-4.971633163	-5.039455691
35829	4	5	46635.15302	2	63.87	1	0.266	2	2	2	-2.495325163	-1.658426181	-3.666931952	-4.726114501	-4.761205825	-5.315155943	-5.239032183	-5.144198116
35915	2	1	26438.01202	2	31.29	1	0.627	2	1	2	-2.597154589	-2.774357165	-4.779869347	-5.633947038	-5.535754841	-5.822238699	-5.805611234	-5.666207827
25725	2	1	37935.52594	2	30.3	1	0.096	2	2	2	-2.417507007	-2.050084647	-4.222780206	-4.651546745	-4.787511103	-5.176194783	-4.757205788	-5.926945401
69034	2	6	36838.50253	2	27.8	1	0.059	2	2	2	-3.154988555	-1.123787658	-4.178330223	-5.28910077	-4.70744901	-5.152134863	-5.144166744	-4.749340024
69879	5	5	106745.8366	2	24.3	1	0.011	2	2	2	-1.0269563	-1.149237468	-3.638327186	-4.579059068	-4.345658988	-5.212188295	-5.183478037	-4.558650216
27510	4	3	93483.09391	2	22.77	1	0.011	2	2	2	0.905267254	-0.281713871	-0.219230812	-1.744726923	-2.096071008	-3.479464299	-3.359494904	-4.83270725
68660	1	5	38999.21336	2	20.9	1	0.233	2	2	2	-2.37563262	0.288654506	-3.929414769	-5.005721337	-4.429438461	-5.245547323	-4.894495608	-4.080645702
60037	2	3	16011.3746	2	20.81	1	277	2	1	2	0.220846341	0.111458166	-1.689706746	-2.346156342	-3.754555561	-4.044447582	-4.066819886	-2.969717043
63924	3	4	18151.50119	2	41.9	1	131	2	2	2	-1.903934558	-1.10313393	-3.419662019	-4.053605752	-4.61983012	-5.566101653	-5.231961435	-3.965397464
67338	3	5	15898.34334	2	31.7	1	146	2	1	2	-1.410894826	-0.734893948	-4.062766538	-4.072736683	-5.621903823	-5.994883184	-5.954609322	-5.670222271
63691	2	6	44211.77316	2	31.6	1	139	2	2	2	-0.352024122	0.454088174	-2.737424811	-3.503055272	-4.615752279	-5.13369536	-4.910551843	-4.458566744
67993	1	5	11228.90419	2	25.3	1	213	2	1	2	-0.592293621	0.074362717	-2.054034562	-2.819800521	-3.692708415	-4.69160264	-4.403920649	-3.101800751
55743	2	3	13543.36752	2	35.21	1	40.7	2	1	2	-1.910543005	-1.388667547	-3.289854801	-3.981015859	-4.139806932	-4.819097091	-4.956568078	-3.742123956
68052	2	5	22792.16692	2	32.3	1	207	2	1	2	-0.093931819	0.219412462	-2.237507923	-2.824971536	-4.34812512	-4.773792882	-4.733787615	-4.446105485
69446	1	5	39812.43256	2	30.5	1	0.387	2	2	2	-1.630648939	-0.97149028	-2.872750154	-4.233180996	-3.287538064	-4.072365658	-4.445742454	-3.579084326
53990	1	6	24032.32904	2	28.9	1	200	2	2	2	-0.071512917	0.22014694	-1.832827557	-2.88550174	-4.006939583	-4.199705078	-3.823536326	-2.912665669
58724	2	3	20568.41076	2	26.58	1	179.2967	1	2	2	-0.459057971	0.001674898	-2.295098736	-3.289211464	-4.610967257	-5.048931575	-5.039962977	-4.22309797
71885	2	6	33019.80738	2	25.1	1	143	2	2	2	-0.133853027	-0.001169515	-2.546505777	-2.834556232	-4.142226041	-4.73932017	-4.42357039	-3.949513628
37132	4	3	40124.94826	2	21.36	1	322	2	2	2	0.821229157	0.765295746	-1.967865906	-2.333239227	-3.463107871	-4.58829478	-3.498101983	-3.821339101
59024	2	1	29559.74974	2	47.85	1	178	2	2	2	-0.102513049	-0.27945641	-2.540213571	-3.313964802	-4.167772009	-4.707585155	-4.561873368	-4.315278157
67490	3	1	41716.3162	2	27.2	1	273	2	2	2	0.079574371	0.536874686	-2.077703924	-2.659260037	-3.848844096	-4.444827573	-4.214303857	-3.838691738
59971	2	4	15350.24237	2	37.54	1	455	2	2	2	1.350620079	1.175348838	-1.017618985	-2.061423038	-3.246527354	-3.635769643	-3.476704931	-3.123565645
69329	2	3	42202.62673	2	31.1	1	344	2	2	2	0.563173807	1.357772645	-1.320024666	-1.566321523	-3.331412752	-4.189852772	-4.157695693	-3.113267805
58207	2	2	23171.7746	2	25.45	1	330	2	2	2	0.704275506	0.742957233	-1.410391913	-2.321816456	-3.62434092	-3.698448896	-3.642359446	-3.255243458
65344	3	1	10208.81789	2	23.8	1	361	2	2	2	0.414354055	0.293335703	-1.611225224	-2.261477421	-3.766840996	-3.912023005	-3.494723435	-2.772588722
69369	1	3	7233.371983	2	18.8	1	342	2	1	2	-0.180502317	0.08075428	-2.557958917	-3.007744432	-4.82087882	-4.427836129	-4.175133839	-4.959715257
24821	2	5	52378.16068	2	34.33	1	56.8	2	1	2	0.054064473	0.215839429	-1.952967212	-3.024010583	-3.433030398	-4.519735885	-3.922538854	-3.520954533
63958	3	2	12729.03636	2	30.9	1	0.023	2	1	2	0.7883356	0.397996814	-1.950922692	-2.921751855	-2.690350622	-3.205571866	-3.462882825	-3.276296882
66003	5	5	26556.73573	2	26.9	1	0.015	2	2	2	-0.249150871	-1.297259942	-3.682448577	-4.626910197	-4.781060826	-5.424197647	-4.93307707	-5.130436578
71064	4	5	11243.92139	2	44.5	1	0.016	2	2	2	-3.88913871	-0.588954013	-4.551102923	-6.151807023	-5.024621547	-5.375278328	-6.242779204	-5.676383479
52611	4	1	17694.12039	2	35.5	1	0.219	2	2	2	-1.810108606	-0.772226166	-4.48097981	-5.90445307	-4.00279802	-4.946613438	-5.257825923	-4.970143898
66135	4	5	12561.23429	2	28.8	1	218	2	1	2	0.527903955	0.632689212	-1.414008198	-2.317275805	-3.436824549	-4.052722888	-3.397454405	-2.814105408
63171	3	5	9412.398479	2	24.7	1	3.2634	2	2	2	-2.419143393	-0.996020308	-4.577241449	-5.327048583	-5.535723395	-5.716940665	-5.757486778	-5.851418471
29502	2	5	35029.07627	2	18.86	1	348	2	2	2	0.408288895	0.003103512	-1.426179295	-1.550854587	-3.348367759	-4.100362614	-3.287645498	-3.227034013
23298	1	1	20647.92008	2	36.75	1	0.024	2	1	2	-1.522940423	-0.387490763	-4.116407611	-5.306566497	-3.440502215	-5.197082229	-4.672134474	-4.956025951
51821	2	4	10142.55802	2	30.67	1	16.46891	1	1	2	-3.154626697	-1.982113196	-4.668886006	-5.908577028	-5.250115185	-6.258779446	-5.931566401	-5.149471762
67165	4	3	35160.69801	2	27.3	1	262	2	2	2	1.333684411	1.417671897	-0.650726464	-1.292500483	-2.720628988	-2.939036924	-2.746271409	-2.573737863
71758	4	6	30121.66004	2	26.4	1	0.011	2	2	2	-2.862200883	0.617345467	-3.497079163	-4.066173694	-4.353855747	-5.06947584	-4.864681344	-4.033383846
67483	1	3	10355.22607	2	25.9	1	0.421	3	1	2	1.579933743	0.386423167	-3.308106955	-4.884754997	-4.34845036	-4.951446385	-4.735223292	-3.754394067
66985	3	2	19614.82956	2	21.5	1	0.068	2	1	2	-1.660165435	-0.931731916	-4.41038183	-5.309128194	-4.963382454	-5.474208125	-5.474208125	-5.376569545
40406	4	5	78914.75133	2	56.7	1	0.023	3	2	2	-2.271575528	-1.255394991	-1.058982389	-3.086418058	-2.53719674	-2.344451758	-2.666260123	-3.225875918
71284	5	5	10691.47074	2	39.3	1	0.263	1	1	2	-1.524334385	-1.400004943	-5.159480896	-5.929589319	-5.005330191	-5.53754711	-5.816260594	-5.319823576
69899	2	6	30444.91998	2	37.9	1	0.231	2	1	2	-2.691836211	-0.521134993	-4.332016187	-5.080315169	-4.706266252	-5.893826171	-5.450333526	-3.768922165
24648	3	6	23164.87873	2	26.87	1	295	2	1	2	-0.527764841	-0.27130976	-2.204295393	-2.545794754	-4.159738617	-4.590521504	-3.822937294	-4.3962196
67728	4	3	75494.43714	2	18.9	1	209	2	2	2	0.937312659	1.064327522	-1.744875881	-1.859324787	-3.567645597	-4.441540743	-3.196896915	-3.55202026
57415	4	2	22410.74536	2	22.24	1	310.03	2	1	2	0.96633644	1.023904027	-1.534646283	-1.978345427	-3.458105504	-4.466333715	-3.880606803	-2.802828605
54956	4	1	87428.30958	2	44.19	1	5.48	2	1	2	-1.138310815	-0.782961697	-3.073499391	-3.883652287	-4.421650347	-5.073735969	-4.9546766	-4.37485815
54396	4	5	27411.031	2	33.65	1	0.025	2	1	2	-2.914880183	-2.37345943	-4.217404662	-4.841558944	-3.811939554	-4.253772321	-4.716395868	-4.182313328
56188	2	1	24446.25381	2	28.58	1	64.7	2	1	2	-0.123228871	-0.346058267	-2.69548578	-3.244095407	-3.563040422	-5.088286289	-4.010595225	-4.672522368
58243	4	3	27580.52681	2	22.24	1	454	2	2	2	1.019718346	0.644029376	-1.660731207	-2.295712215	-3.78281126	-3.723970775	-3.236267563	-3.112653603
67335	5	5	26960.56043	2	18.2	1	0.011	2	2	2	-2.847312268	-1.421827338	-4.112693723	-5.178516102	-4.762355716	-5.028984363	-4.783862018	-4.680677768
26249	1	3	27385.7027	2	31.8	1	0.023	2	2	2	-2.930939241	-1.186726376	-4.201967569	-5.193607683	-4.693397211	-5.301732592	-4.769680509	-4.691515748
23789	2	3	29080.2818	2	26.01	1	413	2	2	2	0.678298697	0.489669958	-1.489106066	-1.73241817	-3.397967832	-4.014950428	-3.183678049	-3.18077444
67376	4	3	37933.75037	2	40.8	1	0.011	2	1	2	-2.787435236	-1.700284385	-4.458566744	-5.589514409	-4.841558944	-5.589514409	-5.589514409	-5.589514409
71582	3	6	40378.03939	2	32.4	1	0.076	2	2	2	-2.614559858	0.332392497	-3.755019257	-5.11599581	-4.135166557	-4.853631545	-5.221356325	-3.79423997
65679	4	3	10826.99849	2	24.1	1	0.011	2	1	2	-2.272679613	-1.322314032	-5.180534331	-6.490455807	-5.31633593	-6.379229825	-6.232626458	-6.615618643
69650	2	5	36151.52407	2	20.8	1	376	2	2	2	0.869097209	0.848517355	-1.569783265	-1.832364475	-3.493906794	-4.143447247	-3.729990824	-2.995038075
70386	3	5	17499.24584	2	44	1	0.642	2	1	2	-3.774646297	-1.667785588	-5.232067935	-6.369900847	-5.637533043	-6.330680224	-6.568351629	-6.350098552
69373	4	5	119073.6242	2	23.6	1	0.026	2	2	2	-3.004934787	-0.898792058	-4.222872106	-5.043615925	-4.315581507	-5.37772406	-5.673704875	-4.947767965
65249	4	5	55537.63907	2	22.9	1	0.027	2	2	2	-2.482053576	-1.377759459	-3.717867003	-4.759320816	-4.066173694	-5.284132647	-5.284132647	-4.108733326
69478	2	1	37228.07844	2	38.9	1	118.75413	1	1	2	-0.35770818	0.249773751	-2.056101594	-3.364528585	-4.164198368	-4.546673945	-4.641984182	-4.089536858
59978	4	5	19738.71489	2	19.5	1	0.041	2	2	2	-0.527820043	0.33057485	-4.410039682	-5.372850414	-3.775388688	-5.569560633	-4.854907359	-4.197865172
71719	1	5	26946.66555	2	18.4	1	286	2	1	2	0.53202047	0.630781735	-1.237874356	-1.480605041	-3.75411996	-4.777020399	-3.652699783	-3.817909723
41063	2	1	26932.07428	2	29.9	1	298	1	2	2	-0.070001042	-0.079132751	-1.631714974	-1.97766442	-3.314925075	-3.846089442	-2.802369348	-1.383236382
70641	1	5	7233.371983	2	22.3	1	36.5	1	2	2	-1.307625379	-1.381689595	-3.682744472	-4.636422698	-5.155216483	-5.560681591	-5.580884277	-5.345570203
66091	2	1	33092.24375	2	62	1	169	2	1	2	-0.315624405	0.14305172	-2.120555979	-3.220631741	-4.119932314	-4.431659246	-4.622869804	-4.059180644
71413	4	6	28964.25901	2	28.7	1	0.021	2	2	2	-1.844010161	-0.062520357	-1.923733634	-3.401197392	-3.496507571	-3.664926198	-3.896985143	-2.776231718
63738	3	5	19199.45957	2	24.2	1	85.5	2	2	2	0.118341227	0.183200567	-1.545449167	-2.017670667	-3.699996298	-5.171087185	-3.441705363	-2.710817848
64271	4	6	49025.94656	2	18.1	1	123	2	2	2	0.232213407	0.633190738	-1.764630802	-2.98193896	-4.190488415	-4.525127509	-4.037649212	-4.01430183
64217	1	1	20667.11063	2	27.7	1	0.011	2	2	2	-1.258781041	-1.769997979	-4.368781382	-6.046272643	-4.91532516	-5.11599581	-6.046272643	-5.233778908
53086	2	5	25758.8122	2	30.3	1	76.1	2	2	2	-0.828875444	0.428295033	-2.442328023	-3.312476427	-4.226681697	-4.811348219	-4.504000931	-3.792129798
54127	2	1	15348.75251	2	27.18	1	15	2	2	2	-1.788906401	-0.686502639	-3.379995175	-4.199705078	-3.865502988	-4.745527566	-4.816479291	-3.61103695
67700	4	1	10581.77672	2	24.3	1	17	1	1	2	-1.573332909	-0.66931577	-3.84107128	-4.817344742	-5.390690583	-5.269329795	-5.328170366	-4.480872506
66123	4	6	36394.0498	2	45.9	1	267	2	2	2	0.559857207	0.422640703	-1.840535551	-2.452753104	-3.661099904	-4.324555252	-4.511141281	-3.63941881
28791	3	3	29102.08356	2	34.33	1	5.98	2	1	2	-2.394012099	-1.450438724	-3.061772252	-4.474403449	-3.762118456	-4.839211275	-4.212063597	-3.714335036
69888	4	5	19940.08968	2	25.9	1	0.075	2	1	2	-3.871201027	-2.130734836	-4.094344542	-5.075173815	-5.385328816	-5.703782575	-5.768320996	-5.298317367
64351	4	6	19744.38877	2	39.3	1	0.078	2	2	2	-1.699229002	-1.702574885	-4.260011713	-5.473034391	-3.950938433	-4.238620488	-5.04955067	-4.356403567
66109	2	6	17154.49354	2	37.7	1	0.096	2	2	2	-1.711716759	-0.14566824	-3.999034401	-4.404499509	-4.360047711	-4.722953209	-5.097646689	-3.969181413
63512	1	1	12461.09386	2	32	1	0.015	1	1	2	-2.297496024	-1.036500177	-3.876931672	-4.846332225	-4.712800832	-5.606618832	-5.606618832	-4.657538163
63220	5	5	23281.74151	2	26.3	1	0.011	2	2	2	-4.090220856	-2.239726704	-4.609310947	-5.935224866	-5.314984495	-5.999763287	-6.309918178	-5.572319307
71604	3	1	34765.41599	2	24.7	1	0.116	1	2	2	-0.889137488	-0.43156022	-3.793118244	-5.139847001	-4.106539864	-4.565561087	-4.856484586	-4.340477634
64897	2	6	14641.80472	2	20.2	1	0.169	2	2	2	-0.648019318	-0.405389353	-2.587577187	-3.452490666	-3.276034233	-4.070391325	-3.494842294	-2.958066769
70228	3	3	7700.344649	2	42.1	1	1.09	2	1	2	-3.024036053	-1.32612584	-4.628700669	-5.533157052	-5.275327862	-5.245474853	-5.337848112	-6.169145847
71249	3	5	17335.11571	2	38.7	1	73	2	2	2	-0.741674222	-0.537944424	-2.888058637	-3.163839542	-4.409776526	-5.081509685	-4.821756284	-3.56619616
32651	2	1	23309.30516	2	28.83	1	0.028	2	2	2	-2.944807	0.824714045	-4.484489663	-5.843662319	-5.104467187	-5.517973755	-5.214840746	-4.441519772
71078	4	5	30467.11072	2	28.7	1	0.566	2	2	2	-2.749331864	-0.329321394	-3.423503146	-4.576182615	-3.972647649	-4.702934404	-4.571432071	-3.487139821
58447	5	5	8066.115416	2	27.5	1	315	2	2	2	1.413944269	0.983615546	-1.414179565	-2.015126263	-3.555348046	-4.141885516	-3.574276082	-2.915140258
70696	3	1	31982.27356	2	24.6	1	0.026	2	2	2	-2.992018239	-0.636283384	-4.161677705	-5.370637983	-4.40746367	-5.533157052	-5.257309405	-4.958528351
71229	4	1	12177.3189	2	23.8	1	0.015	2	2	2	-1.879917205	-1.888934398	-4.280509142	-5.717575868	-4.640016943	-4.826602827	-5.477902989	-4.571496947
54308	3	5	31652.47079	2	19.55	1	0.051	2	2	2	-1.258781041	-1.637151753	-2.714068268	-3.594782119	-3.780994743	-4.591924992	-4.195270459	-4.400869695
59952	5	2	10054.3562	2	36.28	1	8.93	2	1	2	-1.578666254	-1.819002206	-3.896518819	-4.852030264	-3.912023005	-4.703610259	-4.459988176	-4.605170186
33955	4	1	47179.04807	2	34.2	1	0.337	2	1	2	0.169236317	0.187385636	-1.767892712	-2.674541027	-3.231259892	-3.800756892	-3.357254116	-2.445745115
64902	4	5	21490.33791	2	30.6	1	329	2	2	2	0.540788875	0.710837011	-1.767880198	-2.239349502	-3.6191461	-4.128246121	-3.688879454	-2.962942444
53631	4	3	20212.61037	2	24.97	1	109	2	1	2	0.997030632	0.367929887	-1.768911372	-2.443125114	-3.618800746	-4.187434997	-3.833691145	-3.351349577
21544	4	1	44074.60143	2	19.48	1	382	2	1	2	3.558000286	0.739162046	-1.714035469	-2.135934664	-3.542815498	-4.433512116	-3.575498163	-3.150838603
36663	4	3	25638.03039	2	21.25	1	3.13	2	1	2	-0.445879576	-0.485680657	-2.571601877	-3.910068417	-3.077791496	-5.378867553	-4.728075041	-4.060321294
24676	3	3	35579.9159	2	42.65	1	283	2	2	2	1.177391948	1.091637807	-0.961780219	-1.45640726	-2.734894435	-3.804362991	-2.896069399	-2.969032603
53249	4	5	16169.58874	2	37.43	1	186	2	2	2	0.819639971	0.975457709	-0.902888877	-1.528662871	-2.675260377	-3.517196285	-3.159185357	-2.788589056
37513	3	2	34525.16262	2	38.84	1	0.799	2	1	2	-2.648857814	-0.254117721	-2.974782716	-4.039695708	-4.182487881	-5.083932057	-4.464960344	-4.589556812
67068	5	5	20112.69426	2	33.6	1	0.082	2	1	2	-2.467398476	-1.389416113	-3.076857821	-4.204043475	-3.707228574	-4.77458839	-4.686295755	-4.230476705
33585	4	3	32723.87825	2	26.99	1	275	2	2	2	-0.372215687	-0.020546933	-2.085420709	-2.667564985	-4.103481437	-4.413466116	-3.881587112	-3.363984519
67275	1	1	18119.90227	2	23.8	1	56.8	2	2	2	-1.576087236	-1.224175512	-3.740630537	-4.955653197	-5.521460918	-5.712516102	-5.794754339	-5.766583306
58735	1	3	10483.51654	2	23.27	1	0.021	2	2	2	-1.547685804	-2.55087084	-4.35233487	-4.934816433	-4.736746577	-5.477902989	-5.312110658	-4.801285075
70837	2	1	8893.33507	2	29.8	1	119	2	2	2	-1.474792118	0.841951603	-3.314890483	-3.662013556	-4.58656504	-5.341489621	-5.154277977	-4.465204177
56267	2	3	9424.601406	2	29.54	1	0.023	2	2	2	-2.680537432	-0.406623673	-4.445022496	-5.940171233	-5.23707383	-5.482746342	-5.521460918	-4.486218234
56953	4	3	18621.61259	2	27.7	1	26.3	2	1	2	-0.175565483	-0.284132822	-2.067027681	-2.770485671	-3.768454448	-3.951384088	-3.953210588	-2.992929186
60590	2	3	17231.5962	2	24.14	1	184	2	1	2	0.666376939	0.857941821	-1.527944879	-2.101571403	-3.605648812	-4.23165667	-3.980342265	-3.328438016
61244	2	2	29419.78757	2	20.03	1	0.054	2	2	2	-1.036189974	-1.929670188	-4.434352462	-5.401501585	-4.071087672	-5.796155692	-5.222809789	-5.674794806
62424	2	5	43905.69851	2	30.4	1	0.016	2	2	2	-1.355813433	-0.43343174	-3.43105035	-4.690126948	-4.065796698	-5.061690406	-4.891345128	-4.312973445
67073	5	5	43561.36211	2	28.6	1	0.03	2	2	2	-2.985369493	-1.926720455	-4.235044421	-5.042384044	-4.433319929	-5.180534331	-5.218274597	-4.935411873
56329	1	1	25418.30651	2	27.46	1	432	2	2	2	-0.066311905	0.277682579	-1.950888966	-2.962725984	-4.158078032	-4.416159634	-4.438632458	-3.422907858
70751	3	4	36376.28243	2	25.9	1	0.135	2	2	2	-3.063705251	-1.969178773	-3.580665864	-5.047003005	-5.216079347	-5.486369633	-5.675611723	-3.688879454
68065	4	5	116714.0795	2	25.3	1	0.011	2	2	2	-3.275738679	-1.505485422	-4.345515435	-5.144884773	-4.887839775	-5.334126737	-5.334126737	-4.722325319
70258	5	5	72008.19928	2	25	1	0.049	2	2	2	-3.011236465	-1.303651485	-3.992065738	-5.210024844	-4.125597115	-4.772224325	-5.210024844	-4.125597115
35895	4	1	8671.324457	2	24.9	1	185	1	2	2	1.030517823	0.875149242	-1.200202146	-2.086667587	-3.424465998	-3.927136643	-3.341043459	-3.139217799
57813	2	4	21347.0277	2	37.67	1	249	1	2	2	0.641201601	0.550318594	-1.834796302	-2.392335538	-3.680068822	-4.064699822	-3.737846614	-3.196993108
25685	3	1	33991.87406	2	28.62	1	0.019	2	2	2	-3.035166336	-0.978461687	-4.489859359	-5.56692335	-5.173154165	-6.079688732	-5.703782575	-6.150069734
60502	1	2	9605.662605	2	24.75	1	17.9	2	2	2	-2.001158626	-0.865270912	-3.031174411	-4.153185044	-4.483426736	-4.999536465	-5.096835382	-4.754126099
56416	3	3	14635.73087	2	23.26	1	418	2	2	2	1.303242079	1.948158701	-1.00910403	-2.169432562	-3.392147535	-3.62434092	-3.410329866	-3.18169681
39814	4	3	19928.24554	2	22.07	1	0.011	2	2	2	-2.811020725	0.005482326	-4.440786302	-5.709297655	-4.889587726	-5.882140297	-5.521698946	-5.758087774
70745	2	1	18234.5713	2	17.9	1	360.64	2	1	2	0.935766509	0.596085468	-1.206754446	-1.858968221	-3.119784915	-3.158251203	-2.946942109	-2.426637745
69284	4	3	26887.92229	2	28.4	1	0.021	1	2	2	-3.192308799	-0.771857443	-4.589902729	-6.214608098	-5.168639489	-5.560681591	-5.83511845	-5.313821537
60951	2	6	23157.36919	2	27.92	1	49	1	2	2	-0.327056984	-0.397299486	-1.99635571	-2.406892974	-3.056297663	-3.736438131	-3.774943396	-1.435046613
68151	2	5	15889.9869	2	26.6	1	1.58	2	2	2	-1.878874746	-1.205243451	-3.599648333	-4.540631634	-4.6539603	-4.759320816	-4.6539603	-5.545558445
66678	4	5	146586.433	2	24.9	1	0.011	2	2	2	-3.284409855	-1.56278222	-4.16547191	-5.146301077	-4.391022173	-5.172276609	-5.442567024	-4.391022173
62033	5	6	17901.93613	2	22.55	1	0.17052	2	2	2	-2.450091233	-1.414106119	-4.299788505	-5.675611723	-3.870058799	-4.459216236	-5.092465336	-3.712001889
61829	5	6	21991.02115	2	19.75	1	59.8	2	2	2	-1.076022652	-0.160631489	-3.029885553	-3.693268632	-3.415903539	-4.443746731	-3.574508562	-3.559004383
65738	3	1	19114.89054	2	26.9	1	314	2	2	2	-0.15665381	0.178146185	-1.891579807	-2.601440462	-3.976561527	-4.286716455	-4.069651969	-3.34057275
34673	2	4	28267.81046	2	31.56	1	325	1	1	2	0.62369812	0.475187905	-2.200421307	-3.594543603	-5.06435321	-5.848912761	-5.45553227	-6.1157918
34078	4	1	40161.63469	2	19.31	1	47.4	2	1	2	1.376003024	0.864809812	-1.063183891	-1.644447431	-2.768265122	-4.008715971	-2.811302923	-2.119661892
71705	1	1	14771.33607	2	38.5	1	0.075	1	1	2	-2.020136469	-1.505077897	-5.094255845	-6.394734067	-5.274429175	-6.248130756	-6.774224011	-4.941642443
65084	4	5	17535.17139	2	28.3	1	0.019	2	2	2	-1.831593808	-0.414497875	-3.182014238	-4.574039222	-4.246915491	-4.486070506	-4.781973357	-4.269262752
37875	2	1	20669.51187	2	24.83	1	0.011	2	2	2	-3.303661735	0.3386596	-3.989366036	-4.973024097	-4.422759883	-5.47820006	-5.077440863	-5.040399588
40454	2	3	88290.51053	2	24.46	1	0.017	2	2	2	-2.150075848	-1.391797049	-2.657104647	-3.805175815	-3.66092205	-3.988111599	-2.982009542	-3.903644751
37567	1	1	63983.71114	2	22.2	1	65.5	2	2	2	-0.527339253	-0.499345582	-2.672251099	-3.418126382	-4.110974496	-5.150934278	-4.440176561	-3.972669802
54416	5	3	22498.50756	2	42.84	1	0.016	2	2	2	-0.261584908	-0.98604055	-4.605170186	-5.849494262	-5.045121465	-5.849494262	-5.974657382	-5.386870805
59487	4	3	45217.94292	2	24.31	1	1.11	2	1	2	-0.953798628	-1.377541571	-2.869922922	-2.97614514	-2.346387713	-3.555348046	-2.921624299	-3.778491607
70169	3	6	60863.68963	2	23.3	1	164	2	2	2	-0.950776908	-0.049154638	-2.796603601	-3.202068709	-4.712415699	-5.463831837	-5.463831837	-4.605170186
37261	3	5	62215.83304	2	19.29	1	360	2	2	2	0.368677547	0.799024898	-1.519302138	-2.065515039	-3.473844755	-4.20091234	-3.36908585	-3.310287551
62707	2	1	26011.56899	2	30.5	1	437	2	2	2	0.586949995	0.831505614	-1.456209315	-1.847476794	-3.364772149	-4.081523899	-3.612316752	-2.224032329
67853	3	1	23644.21685	2	25.3	1	262	2	2	2	-0.833190026	-0.294868325	-3.391980736	-3.364829744	-5.503111797	-5.751184822	-4.754701933	-4.76551278
63262	2	2	23161.01927	2	22	1	0.011	2	1	2	-3.098916515	-1.774266313	-3.809607988	-4.848116397	-4.665794777	-4.926077901	-4.953476814	-4.686848247
61037	3	6	22459.00891	2	20.87	1	185	2	2	2	-0.073431278	0.082974669	-2.243238596	-2.715506495	-3.756240986	-4.622461727	-4.096632919	-3.283795379
24265	4	1	58393.34062	2	31.36	1	401	2	1	2	0.909559539	0.587990519	-1.877042905	-1.881182136	-3.23892862	-4.353498733	-3.409186026	-3.42654119
65320	3	5	114466.2706	2	27.6	1	348	2	2	2	0.757130449	0.757480089	-2.925453677	-3.771117543	-4.66387774	-5.050909158	-4.928570356	-4.587778404
69159	5	5	36356.5568	2	27	1	0.011	2	2	2	-1.823229901	-1.147431866	-2.909374704	-4.074926479	-3.928497823	-4.823423713	-4.585752142	-4.074926479
38828	1	5	20718.35751	2	26.49	1	0.011	2	2	2	-2.878353889	-1.677476948	-4.684247701	-5.596914256	-4.445187204	-6.538058982	-5.887759521	-5.872893555
54627	4	6	42770.2736	2	20.95	1	0.246	2	2	2	-2.234531625	-1.824399069	-3.32007183	-4.289708563	-4.08592935	-5.322071475	-5.381494866	-4.668145024
66161	1	2	16276.05588	2	18.8	1	2.11	2	1	2	-1.902933953	-1.558579493	-1.920581472	-3.396858976	-3.680221403	-4.274928533	-4.482567849	-4.69614194
33451	4	4	24099.64171	2	50.04	1	0.203	2	2	2	-1.99150762	-1.57024658	-3.773985854	-4.659916382	-4.006648515	-4.330918549	-4.345836818	-4.90420081
29711	2	1	25532.88974	2	33.24	1	4.54	2	1	2	-2.801178091	-1.376643596	-4.442034762	-5.581117774	-5.314634368	-6.036593302	-6.082234689	-6.157458212
66915	2	1	32422.217	2	32.2	1	508	2	1	2	1.047363977	1.066742271	-0.676113591	-1.373555336	-2.672163443	-2.975427008	-3.056517166	-2.655603729
32304	3	6	40930.37599	2	24.8	1	205	2	1	2	0.328610377	0.035399409	-2.271782734	-2.831041547	-3.965393456	-4.658540583	-3.810775622	-4.422883713
67898	2	4	12170.02038	2	40.7	1	0.293	1	1	2	-1.934274076	-0.445726722	-3.124789394	-4.352859754	-3.179310219	-4.502953637	-4.614179246	-4.475007649
24005	4	3	42403.25635	2	20.17	1	241	2	1	2	0.681580973	0.679642904	-1.429142089	-1.876469358	-3.311798786	-4.092230159	-3.365508871	-3.59933799
60898	4	1	17467.42799	2	43.32	1	0.016	2	2	2	-2.750551464	0.794964514	-3.759791695	-5.51477184	-4.611904209	-5.15476921	-5.758969022	-4.681862803
61676	3	1	15496.85198	2	33.65	1	0.044	2	2	2	-3.224209172	-0.830698801	-4.206822547	-5.159480896	-4.717648193	-5.236441951	-5.410795374	-4.648655307
51629	2	1	22633.58187	2	32.61	1	0.364	2	2	2	-1.613715343	-0.805715179	-3.362915205	-4.253998165	-5.161741887	-6.041474875	-5.793013768	-4.960104503
68469	4	5	30201.1333	2	32.3	1	215	2	2	2	-0.491559524	-0.150928924	-2.804333506	-3.294621796	-4.463691718	-5.14895453	-5.128228323	-3.637343045
64916	3	5	16796.74096	2	29.1	1	271	2	2	2	-0.176548777	-0.093732477	-2.506184053	-3.17385215	-4.11562199	-4.436093878	-4.579194689	-3.994261084
57741	2	1	25672.24198	2	22.79	1	352	2	2	2	0.372941916	0.430482871	-1.652666645	-2.421715187	-3.749119515	-4.125597115	-4.043358981	-3.54311549
55853	3	5	29301.92893	2	41.65	1	176	2	2	2	-1.162908414	-1.040686493	-2.993915744	-3.655503287	-4.253660087	-4.89083403	-4.687235162	-3.815336364
58648	2	5	26858.86238	2	29.83	1	150	2	2	2	-0.314710745	-0.423050012	-2.40032943	-3.133203256	-3.978398092	-4.737391808	-4.259565492	-3.277924854
64951	5	1	113084.8989	2	28.9	1	0.034	2	2	2	-2.993266177	-1.485092099	-4.237445437	-5.503111797	-5.087596255	-5.362033186	-5.473258784	-4.939176306
71552	2	6	9380.869295	2	22.8	1	2.9339	2	2	2	-2.285031729	-0.870729984	-3.098780642	-4.069651969	-3.54550086	-4.132565754	-3.616558793	-3.66826018
59742	4	3	24020.21847	2	44.13	1	0.048	2	1	2	-1.699388463	-1.336230167	-4.081047521	-5.527383924	-4.46233185	-5.28269208	-5.415116611	-5.432974192
61665	4	2	20781.9887	2	27.15	1	351	2	2	2	1.373223193	1.482803317	-0.617730541	-1.407631499	-2.772588722	-3.232862078	-3.254215194	-2.628007497
68442	1	5	30838.61501	2	23.1	1	0.011	2	2	2	-2.03171014	1.055859419	-3.448988039	-5.153736099	-3.992992092	-4.828313737	-5.010635244	-4.480007072
70869	2	1	45063.17837	2	35.4	1	7.83	2	2	2	-2.68707958	-1.391872804	-4.093020919	-5.562006909	-4.90395109	-5.203609368	-6.789236514	-5.089850594
29206	3	1	60590.55462	2	34.92	1	0.721	1	2	2	-0.818408107	-1.300789673	-3.675634241	-4.748270991	-4.591924992	-5.187969369	-4.562749502	-4.710530702
71495	3	6	51577.05558	2	29.4	1	287	2	2	2	0.443759054	0.293445777	-2.079672784	-2.477764583	-3.572253141	-4.392485781	-3.706372611	-3.646994447
69354	1	4	34329.39837	2	27.1	1	162	2	2	2	-0.259558079	-0.428448739	-2.367967853	-2.920178685	-4.283270182	-4.617909184	-4.442018537	-4.146304289
34905	4	2	92689.52397	2	25.23	1	0.023	2	2	2	1.460383399	-0.995747991	-3.112240382	-4.197409249	-3.384381593	-4.576579133	-3.881501172	-4.995665059
60118	4	3	25343.50172	2	39.25	1	209	2	2	2	-0.311053852	-0.09150348	-1.418433234	-2.320180854	-3.726798707	-4.280394011	-4.029079543	-3.227635
55243	3	5	20790.8562	2	33.92	1	0.059	2	2	2	-2.34563703	-1.097669336	-4.201803745	-5.867411785	-3.680112952	-4.845760679	-5.411394468	-3.626702194
66808	2	1	6182.885443	2	31.3	1	0.17	2	2	2	-2.074868677	-1.796144068	-3.858778491	-4.589665999	-4.496689573	-5.531932302	-5.468216403	-5.180534331
63867	4	5	30957.61967	2	26.3	1	0.035	2	2	2	0.882044293	0.344180546	-2.452116828	-3.871201027	-3.164808609	-4.296868834	-4.181355925	-3.711352328
70833	4	6	36629.80351	2	25.5	1	128	2	2	2	-0.564088391	-0.236195651	-2.595890426	-3.087683607	-4.228143031	-4.859158457	-4.871279826	-4.19040268
60314	3	5	24715.0952	2	24.4	1	379	2	2	2	0.029359629	-0.084552863	-2.107524507	-2.618350133	-4.094344542	-4.724878136	-4.194589982	-3.216315007
31936	3	5	7980.775426	2	23.87	1	51.5	2	2	2	0.15267856	-0.163033057	-2.46908001	-3.10821178	-3.583336103	-4.771438016	-4.232693874	-3.554678231
34235	4	3	31954.46744	2	52.85	1	0.054	3	2	2	1.726905117	-1.022511	-2.198245366	-3.998191538	-2.052281389	-3.221800849	-3.431729406	-2.84122504
63206	4	6	14001.79216	2	20	1	521	2	2	2	0.180349918	0.220959349	-2.278336042	-2.458707407	-4.322043951	-4.230476705	-3.521825354	-4.236746381
52967	1	3	16166.92142	2	18.82	1	189	2	2	2	1.164212746	0.77126496	-0.760997847	-1.3108159	-2.425883309	-3.042823881	-1.861109547	-0.303811454
71197	4	1	16587.34934	2	44.7	1	0.011	2	2	2	-2.329514507	-1.641093113	-4.989129119	-5.703782575	-5.101606994	-5.543439947	-5.93055573	-5.810754622
67414	2	2	13445.3215	2	36.5	1	0.035	1	1	2	-2.20047987	-1.902132527	-4.342805922	-5.585999439	-4.205276101	-4.665274075	-4.65646348	-4.613538402
69577	3	4	18207.06681	2	33.1	1	0.011	2	1	2	-1.94784751	-0.439555776	-3.23186302	-4.895005107	-3.968422684	-4.804408264	-4.994634886	-4.401571191
65271	4	6	39411.37547	2	31.8	1	139	2	2	2	-1.01721665	-0.363555705	-2.911391125	-3.816712826	-4.605170186	-4.565949473	-4.990832667	-4.086376393
70710	4	3	30575.79466	2	31.7	1	0.011	2	2	2	-1.55999115	-0.102376467	-3.987192556	-5.071044433	-4.021222324	-5.710702865	-5.305237858	-5.071044433
67308	3	6	10407.57335	2	26.7	1	46.4	2	2	2	-1.015605397	0.067066134	-3.192810058	-4.419333647	-4.517572123	-4.517572123	-4.218662982	-4.351511086
29597	4	5	38808.26201	2	26.25	1	0.215	2	1	2	-2.097476038	-2.682808993	-4.357528773	-5.654240879	-4.817026306	-5.496389109	-5.373260549	-5.340935557
69704	3	1	114466.2706	2	23.4	1	370	2	2	2	0.18033055	0.2939893	-1.924938188	-2.141754828	-3.877641482	-4.751124134	-3.977934202	-3.276034233
63064	1	4	7233.371983	2	18.7	1	65.9	2	1	2	0.081133923	0.155486193	-1.786290581	-2.755953663	-3.544918756	-3.721669293	-3.676058752	-3.695351956
62632	2	5	14817.68753	2	48.3	1	159	2	2	2	-0.796287939	-0.185847767	-2.664990712	-3.04913305	-4.131008526	-4.703150558	-4.632198893	-3.322386192
69413	4	3	15477.50054	2	35	1	82.2	2	2	2	-1.051251717	-0.602697278	-2.824584023	-3.383848733	-4.33006687	-5.035953102	-4.870873308	-3.705686586
65461	3	1	24432.76962	2	29.2	1	170	2	2	2	-0.424211151	-0.203691125	-2.490637323	-3.530655459	-4.759320816	-4.759320816	-4.941642443	-4.605170186
52299	4	2	21160.96953	2	25.65	1	0.467	2	2	2	-2.558822337	-2.35168781	-4.415928214	-5.585999439	-5.058644461	-5.873681511	-5.911421963	-5.091980988
62918	4	4	18151.13761	2	24	1	165	2	2	2	-0.338431655	-0.32578208	-3.154434965	-3.821268642	-5.221356325	-5.640807675	-5.165098523	-4.507589858
23761	2	2	23319.16594	2	27.68	1	330	1	1	2	-0.724947014	-0.285528234	-2.935691954	-3.224221437	-5.031430728	-5.034735382	-4.73218185	-5.546432376
63499	1	6	37878.48789	2	43.2	1	0.042	2	2	2	0.3929493	-0.351570721	-3.997678448	-5.283502254	-4.561367582	-4.590355074	-5.63180885	-4.064930683
54319	3	1	20202.94332	2	34.85	1	178	2	1	2	3.522132219	0.193954544	-2.46349372	-3.422309094	-4.225139953	-4.74066041	-4.679805159	-3.955774495
56256	4	1	97363.46003	2	28.99	1	223	2	2	2	-0.559503854	-0.540362039	-3.146902317	-3.481986625	-4.434105754	-5.172276609	-4.707219412	-3.997678448
59437	3	2	4687.555424	2	26.19	1	0.023	1	2	2	-2.82694273	-1.777665707	-4.882156991	-5.554250674	-5.148785566	-5.899091403	-6.024254303	-4.840484248
69339	1	6	39812.43256	2	24.6	1	0.024	2	2	2	-0.782242232	-0.728095654	-3.891544479	-4.761622379	-4.661922988	-5.199877362	-5.319223995	-4.482037485
59312	4	1	27444.59479	2	41.26	1	109.78092	2	1	2	-1.058733205	-1.009047098	-3.033894184	-3.334948006	-4.852578382	-5.312110658	-4.835186677	-4.139169997
61573	4	1	23031.02198	2	40.6	1	0.065	2	2	2	-3.771086666	-2.219138619	-4.957991564	-6.214608098	-4.981338905	-5.382874666	-6.018863699	-5.682391404
53042	5	1	22320.06626	2	39.36	1	0.1633	2	2	2	-2.178371171	-1.76157449	-3.85710726	-5.736572437	-4.157593611	-4.743320573	-5.148785566	-4.903663153
63434	5	5	17849.90441	2	30.4	1	225	2	2	2	0.890512023	0.661192757	-1.693292225	-2.178701539	-3.392539331	-4.306677188	-3.197369625	-3.215259173
68147	4	3	9885.036833	2	29.4	1	0.025	2	2	2	0.052782185	-0.338835026	-4.382026635	-5.546778726	-4.879607032	-4.803621125	-4.933674253	-4.645992181
67647	3	4	17598.14661	2	29.3	1	0.036	1	1	2	-2.176979763	-0.960093354	-5.544275707	-6.787468713	-6.061532139	-5.62431818	-6.404477065	-7.535423756
67252	5	5	17983.53002	2	20.4	1	0.011	2	2	2	-1.386294361	-0.797273889	-3.940193905	-5.010635244	-4.360047711	-5.010635244	-5.535447273	-4.551102923
69495	3	5	18510.06254	2	20.1	1	0.086	2	2	2	-2.694351355	-1.897119985	-2.213564241	-3.328075116	-3.723970775	-3.983481951	-3.73835953	-4.258893952
58134	5	5	18406.78681	2	44.73	1	0.892	2	2	2	-2.563722039	-1.002584662	-2.572875429	-4.182313328	-4.137361965	-4.668539791	-4.910551843	-4.089095204
63578	2	5	17268.51788	2	40.8	1	183	2	1	2	0.338137516	1.875487685	-2.40424875	-4.292795477	-3.71590814	-5.173154165	-6.046272643	-6.046272643
52833	4	3	21439.9994	2	25.99	1	101	1	2	2	0.137239463	0.389069754	-2.038066428	-2.388407711	-3.793202109	-4.329239137	-4.020503661	-3.166531674
55526	3	3	21807.21357	2	25.6	1	0.015	2	1	2	-0.407284946	-1.198935009	-3.558382982	-5.057155367	-3.537329559	-4.317488139	-4.635941813	-4.518158801
54297	1	5	32367.91617	2	21.36	1	0.138	2	2	2	-0.96137925	-2.553069985	-3.903758501	-4.321646146	-4.502718477	-5.014793327	-3.97407502	-4.64322975
62640	3	6	29693.43813	2	37.1	1	247	2	2	2	1.169303717	1.343517332	-0.393413027	-1.522114084	-2.975929646	-2.990744732	-3.041776212	-2.706800982
58504	1	1	14401.4831	2	33.9	1	0.011	2	2	2	-2.474831	-0.248623657	-4.138336137	-4.897080652	-5.042792437	-5.478110522	-6.03017918	-4.967284899
59331	5	1	18045.33915	2	31.98	1	0.042	2	2	2	-2.408501319	-1.084857323	-4.374058465	-4.84089252	-4.22673375	-5.339139361	-5.683979847	-4.755993076
63799	3	1	12038.90933	2	27.2	1	0.025	2	1	2	-2.55996182	-1.343382247	-4.634440616	-5.848363837	-4.945495938	-5.638643259	-5.72320049	-5.848363837
63431	2	5	20599.32698	2	26.6	1	238.98437	2	2	2	0.05202432	-0.125902646	-1.952119867	-2.730754995	-4.062213305	-4.267726636	-4.004615766	-3.81177757
68364	1	1	7713.03043	2	25.8	1	0.023	2	2	2	-3.125618341	-1.267075432	-4.620321997	-5.711329583	-5.831957609	-6.404477065	-6.029783427	-6.317465638
66804	1	2	13581.00423	2	30.4	1	0.011	1	2	2	-0.497336762	-0.610168616	-4.925477521	-5.872858739	-6.620073457	-7.207859521	-6.871387671	-5.021808533
71219	3	1	7977.736071	2	22.4	1	0.027	1	2	2	-1.334334623	-0.55763058	-4.03462531	-4.936527347	-4.772224325	-4.631145646	-4.473242679	-5.629674388
36839	5	1	33242.88303	2	38.5	1	313	2	2	2	0.805691833	0.73462136	-1.331330755	-2.029511799	-3.636120111	-3.936258323	-3.483315865	-3.267195414
33330	3	1	54557.32608	2	38.11	1	423	2	2	2	1.448952971	1.227242069	-1.115393807	-1.631032435	-3.193955116	-3.809266482	-3.156214784	-2.892045927
57259	3	6	19863.6907	2	29.14	1	365	2	2	2	0.430407846	0.472764238	-1.714798428	-2.401555811	-3.519461289	-3.96129403	-3.785729267	-3.088353765
57310	4	6	36330.97264	2	38.62	1	0.042	2	2	2	-3.608249706	-2.086489222	-4.192100466	-5.37772406	-4.748564688	-5.568344476	-5.491383561	-4.870209746
70499	1	1	24093.55495	2	33.5	1	0.011	2	2	2	-1.015420698	1.054224918	-2.33175647	-3.625904655	-2.693777542	-3.851398384	-3.881251347	-3.659320652
63762	4	1	36973.75908	2	28.3	1	0.011	1	2	2	-3.877417493	-2.326820062	-4.461130796	-5.326890724	-5.178970576	-6.302900659	-5.776807464	-4.986286253
25591	3	3	46718.02072	2	21.39	1	328	2	2	2	0.744424046	0.825365211	-1.413871129	-1.881996825	-3.342658972	-4.40398018	-3.165335058	-3.138613364
68195	3	1	18319.03154	2	27.68	1	0.038	2	1	2	-1.723117536	1.634729404	-3.521285687	-4.640888249	-4.053101607	-5.092873372	-5.316016883	-2.387684426
60902	3	1	18220.52801	2	55.6	1	178	2	2	2	-0.871905862	-0.528023952	-2.845986889	-3.160969836	-4.021666179	-4.495970908	-4.403800453	-3.064175839
61575	3	5	52398.44923	2	51.38	1	0.748	2	2	2	-1.93183642	-1.782667075	-3.089783404	-4.355607046	-3.303028002	-4.156052469	-4.589544899	-3.915967776
61858	2	3	15510.13596	2	40.11	1	0.028	2	2	2	-1.548539728	-0.969421698	-4.089704185	-5.475998427	-4.223235561	-5.32184785	-5.533157052	-4.782851366
36632	4	1	81963.93545	2	33.78	1	302	2	2	2	-0.137904045	0.284151325	-2.258841479	-2.890927943	-4.071169686	-4.658626133	-4.172775425	-4.236948414
58914	2	5	22017.81995	2	32.8	1	0.103	2	2	2	-2.185022099	-0.945169074	-4.203010869	-5.077155938	-4.484092229	-5.609372882	-5.061407566	-4.352756262
69184	2	1	34082.89655	2	31.2	1	1700	2	2	2	-1.230196	-1.131925777	-2.229443977	-2.844274284	-3.124903449	-3.658749708	-3.473768074	-3.213010708
67791	4	2	36954.11836	2	30.5	1	0.011	2	1	2	3.392172282	0.555220762	-3.781402809	-4.628700669	-4.035636939	-5.275327862	-5.421931244	-4.965172947
58937	4	5	25576.62294	2	25.98	1	0.041	2	2	2	-2.163858887	-2.535448353	-4.498025583	-5.524441606	-4.53063709	-5.251797396	-5.359686303	-4.666539122
65955	5	1	32518.70259	2	23.7	1	0.019	2	2	2	-1.21976349	-1.101416216	-4.098352584	-4.166915255	-4.491841501	-5.240048458	-5.11599581	-5.546778726
62674	5	1	29596.20575	2	21.5	1	0.011	2	2	2	-2.081371114	-2.25724321	-4.518660985	-5.728173943	-5.122038195	-6.10623991	-6.220650316	-5.825337754
61890	3	1	8077.871753	2	48.53	1	0.039	2	1	2	-3.211549776	-1.99524458	-4.511644142	-5.54126345	-4.860695152	-5.54126345	-5.828945778	-5.278899323
30632	2	1	51776.12335	2	45.23	1	0.108	1	1	2	-2.593410902	-2.240991285	-3.933243169	-5.650431584	-5.421435961	-5.595533006	-5.461734582	-5.543492082
29747	1	6	36352.28366	2	35.69	1	514	2	2	2	0.726243408	0.877528123	-1.556326034	-1.893507471	-3.738069698	-4.392365578	-3.727521285	-3.780994743
60891	3	1	11633.80671	2	33.43	1	0.064	2	2	2	-1.946585225	-1.737898918	-3.644481053	-4.816118404	-3.846717919	-4.300757701	-4.793645559	-3.346290988
71183	4	1	117795.7154	2	22.6	1	29.6	2	2	2	-1.537892747	-0.640871037	-3.285639032	-3.907865012	-5.061928641	-5.837313753	-5.837313753	-4.605170186
61986	4	1	24613.22008	2	35.01	1	0.027	2	1	2	5.256357158	-1.449521572	-3.708110797	-4.536177288	-3.764698298	-4.536177288	-4.88757514	-3.960813172
64703	4	5	33640.06383	2	25.3	1	0.04	2	2	2	-2.385217352	-0.703545888	-3.472656338	-4.34812512	-3.813582911	-4.695321287	-4.695321287	-3.821426097
65975	5	4	20613.90131	2	25.2	1	0.021	2	2	2	-2.396784779	-0.661433205	-2.564999863	-3.630038936	-3.616793722	-4.265816106	-3.773139797	-3.836653183
53898	3	5	16584.15557	2	18.37	1	199	2	2	2	-0.251048683	-0.331307303	-2.520895381	-3.182715849	-4.305927298	-4.530508639	-3.99692245	-3.025632215
52929	5	2	12618.31182	2	27.68	1	0.061	3	2	2	-1.271765917	0.129552901	-4.018317679	-5.600104043	-4.613609094	-5.150187231	-5.093834202	-4.605170186
28318	4	1	52386.26829	2	25.64	1	393	2	2	2	1.015911583	1.1111142	-0.991380035	-1.300524645	-2.73447667	-3.706692448	-2.886931	-3.049782312
71634	4	5	37875.21447	2	21.6	1	119	2	2	2	-0.339476746	-0.307237112	-2.683357593	-2.891801359	-4.123332111	-4.908852651	-4.430816791	-3.854203444
64336	2	6	21796.76559	2	30.5	1	302	2	1	2	0.372063987	0.536776296	-1.621608449	-2.549187143	-3.783544702	-4.183704768	-3.96161995	-3.787097096
26661	3	1	39482.77196	2	27.9	1	64.9	2	2	2	-0.655082691	-0.195325991	-3.138203023	-3.935430178	-4.02927888	-5.372344603	-4.576918548	-3.986050189
66976	4	5	37196.45724	2	20.6	1	2.02	2	1	2	-3.599648333	-1.288966016	-3.773872665	-4.627643019	-4.756854726	-5.079628201	-4.73132145	-4.149152785
61520	2	5	36223.25809	2	31.17	1	16.5	2	2	2	-0.76652465	-0.486234642	-2.681834359	-3.366795955	-4.052722888	-4.909659377	-4.689911414	-3.851398384
70275	4	5	25671.57275	2	28.4	1	6.95	2	2	2	-2.131272825	-0.723832164	-3.473061937	-4.104616135	-4.69683733	-5.787481634	-5.070803857	-4.178043591
67828	1	1	11136.55286	2	24	1	621	2	1	2	0.241894748	0.438001894	-2.049819285	-2.397829912	-4.28374995	-4.981647772	-4.223962047	-3.93182564
70282	2	5	36155.40642	2	28.4	1	0.077	2	2	2	-2.358674555	-0.544951114	-4.266844383	-5.581679716	-5.338057655	-5.928550595	-6.274826896	-5.483239743
54168	3	1	20120.87246	2	26.41	1	320	2	1	2	0.940237011	0.863882265	-1.27717621	-2.031211755	-3.377940521	-3.468091603	-3.487139821	-3.218875825
32093	4	5	21578.65003	2	26.03	1	0.019	2	2	2	-0.961418859	-1.951224244	-3.47538228	-4.414549826	-3.846703539	-5.124364059	-4.809737352	-4.83458335
62377	2	2	38220.11172	2	24.7	1	257	2	1	2	1.432700734	0.643743547	-2.561517752	-3.017850079	-4.253193763	-5.208705208	-4.935411873	-4.394605417
60507	1	1	10540.56773	2	22.4	1	0.105	2	2	2	-0.533989033	-1.868862579	-4.55061117	-4.568468798	-4.166011212	-4.947265643	-4.004999465	-4.653026237
62603	2	6	42653.88623	2	52.2	1	204	2	2	2	0.259038016	0.045140525	-2.033935454	-2.818890185	-4.049465235	-4.25782831	-3.91750249	-3.2852375
71574	3	1	36323.14329	2	35.2	1	0.011	2	2	2	-3.763277751	-1.584285211	-3.677622294	-5.174264781	-4.911900394	-5.109726172	-5.579729801	-4.481117512
29451	3	1	66404.08123	2	31.33	1	154	2	2	2	0.071936133	0.33539443	-2.108618446	-2.47789943	-3.803103087	-5.067800267	-4.326119986	-4.747875762
64419	1	1	17178.78976	2	45	1	0.011	2	1	2	-2.340011494	0.231435607	-4.436547448	-6.536895418	-4.262883955	-5.238894031	-5.724401799	-4.886072626
54395	3	6	13787.47206	2	41.89	1	174	2	2	2	-1.12753725	-0.728928708	-3.010306037	-4.015022256	-5.152100822	-5.46963584	-5.564946091	-4.776488659
67766	4	3	38685.95986	2	34.3	1	0.011	1	1	2	-2.595109792	-2.620676573	-4.501985907	-5.600598285	-4.46982887	-5.703782575	-5.86886221	-5.562131882
64058	3	5	15868.20373	2	23.2	1	0.029	2	2	2	-2.586020874	-1.19058761	-2.686996798	-3.944458288	-4.073291129	-4.563497481	-4.312183085	-4.111512349
28246	4	1	39584.80705	2	29.82	1	0.027	2	2	2	-2.964879804	-1.729842965	-5.223054248	-5.920736595	-5.308010998	-6.613884148	-6.099428449	-6.190399993
35438	5	5	17200.22441	2	26.74	1	0.065	2	2	2	-2.196537314	-1.840838113	-4.626649218	-5.388515634	-5.463781806	-6.313048171	-5.696000334	-6.420326233
62340	4	1	130826.4638	2	25.9	1	0.011	2	2	2	-3.30483679	-1.984026269	-4.485462249	-5.440973694	-4.233008808	-5.524355353	-5.846438917	-5.163341992
26047	1	1	40063.49794	2	20.97	1	0.011	2	1	2	-2.321454312	-2.893870186	-4.452779282	-5.578845622	-5.2473319	-5.788837875	-5.196038434	-6.315704386
69993	2	5	37801.89955	2	48.3	1	4.06	1	2	2	-2.467592622	-0.901957328	-2.899142495	-4.204411	-2.631480473	-3.408264535	-3.977500954	-2.925050685
53610	3	2	25526.05719	2	26.52	1	0.019	2	2	2	-1.148479304	0.044260145	-4.365219548	-5.504653704	-4.588363021	-4.876045093	-5.019146058	-4.921507458
60042	4	1	16640.26685	2	23.58	1	242	2	2	2	0.04143719	-0.013786912	-2.285803613	-2.676998858	-3.935370346	-4.462069302	-4.164436909	-3.620502148
53144	5	5	27862.40114	2	23.32	1	0.026	2	2	2	-2.296516584	-0.854950253	-4.208438772	-4.482567849	-5.289659356	-5.884366302	-5.25575781	-5.032614221
70209	2	1	28031.65014	2	21	1	288	2	2	2	0.216970692	0.56400176	-1.885225196	-2.93601304	-4.279747774	-4.713383768	-4.802995954	-4.279747774
67266	1	1	51154.0503	2	27.8	1	0.011	2	2	2	-2.753818612	0.494054187	-4.053101607	-5.589514409	-4.716395868	-5.589514409	-5.589514409	-4.553876872
65748	4	3	7814.315452	2	25	1	0.64	1	2	2	-2.579280131	-1.616031029	-3.786019892	-4.544209527	-4.571459142	-5.642821815	-5.580301304	-4.739518255
70400	4	5	17927.80258	2	23.9	1	468	2	2	2	-0.183572338	0.091134809	-2.621299279	-2.665230209	-3.950965985	-4.979863635	-4.115397999	-3.374474315
69665	4	1	15728.17963	2	22.1	1	419	2	1	2	0.237411647	0.241114437	-1.924402368	-2.34302136	-4.339960972	-4.752553649	-4.158586807	-4.422848629
70409	3	3	130374.457	2	29.2	1	50.7	2	2	2	-3.116537108	-1.5847453	-3.837299466	-4.571268594	-3.518118734	-4.101265013	-4.34812512	-3.641732659
65546	4	5	24265.26635	2	25.8	1	0.011	2	2	2	-3.1479241	-2.062590851	-4.645175535	-5.401501585	-5.558070702	-5.897938503	-5.575165011	-5.703782575
55336	4	1	20202.94332	2	24.51	1	194	2	2	2	-0.023434214	-0.624252353	-2.552744727	-3.37578768	-4.260329704	-4.963948197	-4.474399939	-4.170717571
36018	4	5	30208.71307	2	22.71	1	265	2	2	2	0.772064621	0.643530971	-1.343786311	-2.25180952	-3.687620807	-4.41335426	-3.536090764	-3.013482664
62454	4	1	7582.574348	2	36.8	1	0.067	1	2	2	-2.954652252	0.261495401	-4.031824233	-5.176956561	-4.167956377	-4.621430674	-4.994634886	-4.232494903
52198	2	3	17929.95941	2	36.29	1	126	1	1	2	-0.295773327	-0.185270957	-2.323685264	-2.954822372	-4.016163266	-4.279747774	-4.022279487	-3.656444172
70161	2	1	38149.83984	2	44.9	1	0.025	2	2	2	-2.796262983	0.071486615	-3.235523049	-4.874160182	-4.586478077	-4.83185776	-5.317365638	-4.393411922
66946	4	1	21271.61558	2	36	1	57.2	2	2	2	-4.18349727	-2.213981845	-4.438493288	-5.880238786	-5.492473395	-5.952998349	-6.339771175	-5.308169742
63908	2	1	22116.94307	2	31.9	1	0.059	3	1	2	-1.855126702	-1.730131233	-2.340889031	-3.595307912	-3.853273505	-3.823685533	-4.033794899	-2.891774015
24883	4	1	84517.57242	2	20.07	1	0.011	2	2	2	-2.516876924	-0.871559396	-3.847968039	-4.86274254	-5.331348538	-6.375599372	-5.710623421	-5.874343419
69533	4	5	116714.0795	2	35.9	1	0.011	2	2	2	-2.832102848	-1.942582361	-4.809964617	-5.940912127	-5.010635244	-5.416100502	-5.940912127	-4.856484586
26039	5	5	30986.3265	2	34.97	1	0.11866	2	2	2	-2.946372538	-1.926530636	-5.125131581	-6.027386898	-5.297467927	-5.857923655	-5.342110437	-5.654982882
59384	4	6	69231.01205	2	30.06	1	0.508	2	2	2	-2.421368629	-2.330984568	-4.979136627	-6.101279413	-5.039034769	-6.066188093	-5.999496719	-5.501658291
31066	5	5	107845.4155	2	29.96	1	268	2	2	2	-2.491654179	0.779802834	-1.887255017	-2.615702779	-1.964703636	-3.560684781	-2.872442366	-2.650617817
70000	3	3	18787.42875	2	29.6	1	0.023	2	2	2	-1.466059331	-1.040343381	-3.933076432	-5.385328816	-4.349236786	-5.144166744	-5.823129345	-4.564348159
26295	5	6	19611.80651	2	28.58	1	0.048	2	1	2	-2.418905292	-0.69125057	-4.388769477	-5.469328963	-4.172359986	-5.492187108	-5.477839805	-4.68964141
29993	4	3	33111.71684	2	27.14	1	413	2	2	2	0.651133748	0.584035054	-1.429956819	-1.758265869	-3.11573015	-3.977861571	-2.847884173	-3.177526705
63374	1	2	17374.09206	2	26.2	1	384	2	2	2	0.047896908	0.052058626	-2.112481396	-2.392783361	-4.150914914	-4.676397695	-3.709082161	-3.729701449
69842	4	1	35849.95163	2	22.4	1	0.028	2	2	2	-1.765941786	-0.634152847	-4.307918697	-4.954545835	-4.579852403	-5.40653106	-5.200678809	-4.376911499
69838	3	1	36447.66992	2	47.3	1	0.011	2	1	2	-3.82555714	-0.942951903	-4.008118849	-5.553378405	-4.362326679	-4.967094455	-5.103853494	-4.785399733
66724	5	1	23630.94154	2	40.8	1	0.011	2	2	2	2.497729181	0.852818309	-3.448114287	-4.276666111	-3.302106467	-4.804298915	-4.950010719	-3.871201027
58458	3	1	17155.53469	2	37.72	1	0.016	2	2	2	-2.063793186	-1.426878288	-4.264624614	-5.479496616	-4.522932075	-5.195245207	-5.226661298	-4.957771866
67032	5	1	21766.15352	2	21.1	1	0.016	2	2	2	-2.616616	-1.839698933	-4.036477206	-4.817731675	-3.866954711	-5.476392671	-5.426795719	-4.478756237
59881	3	1	12579.26013	2	30.37	1	0.019	1	1	2	-0.118632277	-0.329748622	-4.151151831	-5.254514667	-4.949133128	-2.920984847	-5.459958799	-4.073664379
66661	4	1	20440.87102	2	26.1	1	126	2	2	2	0.009124908	-0.681959991	-2.380546634	-3.256015363	-3.656089644	-4.227875978	-3.556390259	-3.722780992
58683	3	3	15643.49093	2	25.87	1	561	1	1	2	1.090013332	1.154349941	-0.912539606	-1.572545195	-3.309458626	-3.381779299	-2.854550487	-3.295248791
62509	5	1	30623.99342	2	24.1	1	0.025	2	2	2	-0.110656848	0.422263119	-3.407776356	-4.557160993	-3.628447717	-4.708710914	-4.784218386	-4.27339281
59165	3	1	13949.29355	2	22.12	1	0.011	2	2	2	-1.589635285	-0.106101531	-3.702302461	-4.540631634	-3.702302461	-4.828313737	-4.674163093	-3.529030765
26519	3	3	46718.02072	2	20.59	1	82.2	2	2	2	0.055410766	0.112236525	-2.006038014	-2.353568214	-3.567294659	-4.634726502	-3.863004867	-3.778978619
56390	4	5	21363.98259	2	33.83	1	0.023	2	2	2	-1.559427493	-0.67699626	-3.314666885	-3.843885219	-3.155239156	-4.573621811	-4.238925786	-3.988599507
37729	2	4	28126.89629	2	30.78	1	0.029	2	1	2	-0.121861587	-0.151502763	-3.817613094	-5.147697369	-3.664139701	-4.854653349	-4.794972897	-5.241574906
67250	5	6	44729.77464	2	29.3	1	0.025	1	2	2	-2.365105449	-0.457715798	-3.896985143	-5.010635244	-4.131385838	-5.105945484	-5.105945484	-4.966183527
71569	1	1	22116.94307	2	29	1	0.011	3	1	2	-2.144992065	-0.824906745	-3.817496815	-4.904413095	-4.375153747	-4.964311168	-4.976733702	-5.028027058
62822	5	6	118127.7104	2	25.1	1	0.018	2	2	2	-2.961540917	-1.587931708	-4.244156847	-5.342769065	-4.444827573	-4.968075642	-5.25575781	-4.605170186
63758	4	5	11928.36243	2	25.1	1	122.02003	2	2	2	0.658021298	0.672944473	-1.711220608	-2.023000227	-2.047692844	-1.873739537	-1.459906176	-1.938838437
62717	3	6	31981.69566	2	23.6	1	333.196	2	1	2	0.995985553	0.858403664	-1.529662797	-1.699933614	-2.823607461	-3.729701449	-3.137496227	-2.077009717
26360	4	3	77951.34097	2	21.45	1	16.2	2	2	2	-2.899955403	-2.162455227	-4.443162652	-5.896174731	-4.940413438	-6.264982342	-5.605251034	-5.147764637
52071	1	1	16715.9459	2	36.54	1	0.016	2	2	2	-1.304565729	0.10115815	-3.765969548	-4.925642015	-4.469624686	-5.176956561	-5.235796943	-4.527611916
28985	4	1	25159.66442	2	36.48	1	0.057	2	2	2	-2.375643335	-0.83823166	-4.128363314	-5.833791279	-4.029640105	-5.103920346	-4.655328125	-5.242961376
65098	2	1	12230.62164	2	31.1	1	0.011	3	1	2	-0.055178951	-0.901661421	-3.949560919	-4.534074274	-4.261207289	-5.330405735	-5.18875523	-4.2992347
34051	4	5	39090.59497	2	30.02	1	1.24	2	1	2	-4.335722606	-2.899314362	-4.397969286	-5.722488649	-5.061942536	-6.055194435	-5.993950835	-5.694579651
22929	1	1	27894.67016	2	29.69	1	0.024	2	2	2	-3.425704011	-2.050076195	-5.042689123	-6.187821582	-5.270473043	-5.859317262	-5.553234133	-5.602094404
68181	3	1	16338.71564	2	28.9	1	0.011	2	2	2	-2.427363692	-1.283321307	-3.936355094	-4.932073036	-3.586600594	-4.760924751	-5.001065877	-4.818744296
62851	2	5	99362.23578	2	24	1	268	2	2	2	0.358268269	0.198660955	-2.044387505	-2.499060399	-3.563489231	-4.224462018	-3.668244389	-3.23346044
60555	4	2	79719.20142	2	23.95	1	43.6	2	2	2	-0.248089819	-0.243087492	-2.527541887	-3.244565317	-3.904802734	-4.285399795	-4.295981938	-3.571418533
60233	5	5	86578.32554	2	20.65	1	0.038	2	2	2	-2.64856475	-1.651156366	-4.503040674	-5.805565065	-3.699690362	-4.768321786	-4.718929092	-5.331107123
54369	1	2	25803.02747	2	17.53	1	234	2	2	2	1.073750217	1.019569081	-1.09861229	-1.847272177	-3.599648333	-4.017383521	-3.75787234	-3.391247041
22713	1	1	27693.82552	2	29.66	1	0.339	2	2	2	-2.663492969	-2.354047507	-3.94462027	-5.451021793	-3.917707683	-4.814417366	-4.941243942	-4.47873685
62939	3	5	49173.13179	2	21.8	1	0.121	2	2	2	-1.293093309	-1.209855597	-3.813985367	-4.352426202	-5.512913799	-5.978671133	-5.67418212	-4.52281916
66334	1	1	42339.29262	2	37.6	1	0.011	3	1	2	-2.845530271	-0.072941544	-4.588075732	-5.893024362	-4.733787615	-5.199877362	-6.180706313	-4.714369505
51921	4	1	18605.35485	2	26.97	1	283	2	1	2	0.04132187	0.137313295	-2.052312874	-2.607074284	-4.647729835	-4.235044421	-4.126093281	-4.879058892
28620	5	1	18320.59712	2	21.93	1	0.018	2	2	2	-1.233450658	-1.63512209	-5.055931502	-5.626821434	-5.125565285	-6.312063277	-4.12982373	-5.780972206
64265	5	3	27212.21506	2	31.5	1	0.041	2	1	2	-2.193206682	-1.557252158	-3.899119613	-5.176214608	-4.829938431	-5.036952678	-5.120334207	-5.027002204
66535	4	1	12063.05415	2	21.6	1	0.101	2	2	2	0.343477124	-0.678336764	-3.108172458	-3.249089599	-3.308054039	-4.075476077	-3.84674073	-2.981547633
67604	5	5	14410.35808	2	19.6	1	0.028	2	2	2	-1.851373961	-1.152821363	-3.218875825	-4.131185118	-3.825454973	-4.386290994	-4.206822547	-3.782488973
33565	3	1	31567.50714	2	21.74	1	128	2	2	2	-0.838449319	0.218610365	-2.138394395	-2.802012507	-3.869056959	-4.672248463	-3.952845	-3.490588523
34977	4	6	28127.76164	2	52.4	1	0.163	2	1	2	-2.262324671	-1.72075723	-4.503507499	-5.680461632	-3.041509588	-4.129239718	-4.728013755	-3.873840235
63587	3	1	71041.14274	2	32.4	1	0.42	2	2	2	-2.778417645	-1.463747833	-4.834744621	-5.43551857	-5.256470298	-5.901608121	-6.109247683	-3.512272193
64141	1	2	29482.17794	2	27.68	1	0.024	3	2	2	-0.812314153	-0.559323277	-3.499490729	-4.085869914	-3.431437252	-4.05471474	-4.144518652	-4.958810169
29409	4	1	101529.1137	2	27.68	1	1.78	1	2	2	-1.157355294	-1.212252002	-3.781060315	-4.038579409	-4.585610333	-5.523599453	-5.232696681	-5.247271843
63977	3	5	17713.10876	2	25.3	1	463	2	2	2	-0.334447621	-0.056923147	-2.545364624	-2.626163035	-4.354843935	-5.416100502	-4.921404145	-3.726004582
70654	2	6	52747.82902	2	33.4	1	276	2	1	2	0.318239804	0.573758997	-1.743389559	-2.690195838	-4.405837312	-4.55498043	-4.286716455	-3.64852815
65270	4	1	34629.54971	2	30.4	1	0.011	2	2	2	-1.645269639	-0.991056814	-3.153618	-3.942075337	-4.680290794	-4.723775922	-4.833260201	-5.311562497
71810	3	1	34624.13341	2	30	1	0.011	2	2	2	-3.226366485	-0.171780297	-4.078059939	-5.392136079	-4.568536084	-5.172276609	-5.254514667	-5.096290736
69395	4	5	20953.35288	2	23.5	1	99.3	2	2	2	-1.084466241	-0.282580951	-2.212268679	-2.87947246	-4.661523101	-4.768495205	-5.024428687	-4.083445276
62908	1	5	30998.25814	2	28	1	0.097	2	2	2	-3.221688778	-0.400058402	-3.247367793	-4.366418754	-4.096594311	-4.357608089	-4.572017945	-3.773238584
29133	4	1	23164.87873	2	37.66	1	0.212	2	1	2	-1.588741631	-2.406250036	-3.906369367	-5.418094188	-4.3490044	-5.163687003	-4.544141787	-5.53088973
67392	5	1	32544.61918	2	31.2	1	0.011	2	2	2	-1.948413279	-0.953810191	-4.097050901	-5.027671489	-3.730264691	-5.059087733	-5.113746009	-4.403885406
31609	2	1	21102.01293	2	26.15	1	0.279	1	2	2	-2.364902807	-2.075489561	-4.025113039	-4.955170029	-4.819578005	-5.275275286	-4.910000994	-4.497202183
67781	5	1	32776.92216	2	22.1	1	0.011	2	2	2	-2.218156412	-1.001355953	-3.912023005	-4.679278189	-3.912023005	-5.251797396	-5.251797396	-4.391596116
67844	4	1	114467.0517	2	48.7	1	0.073	2	2	2	-3.297748809	-1.381362722	-4.763073197	-5.59729904	-5.086473416	-5.761602178	-5.874930647	-4.724358759
36537	5	1	26753.3858	2	33.91	1	0.011	2	2	2	-2.997142828	-2.466257911	-3.964759657	-5.83012253	-4.553982992	-5.584712001	-5.697584919	-5.418056539
66654	4	3	28714.34628	2	27.7	1	0.054	2	2	2	-3.871024834	-2.095606737	-4.767429973	-6.201478668	-6.059828188	-6.392533931	-6.316548359	-6.041135999
61128	5	5	15859.55874	2	20.59	1	0.011	2	2	2	-1.729246563	-0.853739327	-4.27339281	-5.720311632	-4.29419592	-5.636430228	-5.548461423	-4.99639295
61007	2	5	20306.36419	2	30.56	1	0.066	2	2	2	-3.013669977	-1.132743752	-4.290089118	-5.503111797	-4.392451182	-5.11599581	-5.639243829	-4.49980968
64801	3	1	32047.91727	2	41.6	1	88.5	2	2	2	-0.513035856	0.020388145	-2.06203547	-3.021516385	-4.237645257	-4.388802821	-4.361969373	-3.77622146
69893	4	5	33575.90563	2	26.2	1	0.011	2	2	2	-3.328670937	0.00335719	-4.87821077	-5.836050437	-5.189423321	-6.113682352	-6.154504083	-5.098451449
22299	4	3	87119.03703	2	23.5	1	1.1	2	2	2	-2.36492801	-1.150655133	-3.892131117	-4.96865728	-4.398519579	-5.332041693	-4.782089481	-5.186495888
62208	4	1	41216.94347	2	22.2	1	0.011	2	2	2	-2.341635605	-1.06082468	-4.377780383	-4.844399929	-4.928957201	-5.7472677	-5.890368592	-4.791756183
25130	3	1	110985.9717	2	36.61	1	315	2	2	2	-2.603610702	-1.835895775	-3.551063125	-4.699480865	-4.565384056	-5.242270737	-4.875744501	-5.220267659
69695	5	3	9337.125921	2	24.8	1	0.011	1	2	2	-1.583177568	-1.848794049	-4.023248632	-4.848993982	-5.32799317	-6.0332616	-5.739500641	-7.786738184
64765	2	1	80778.70531	2	33.7	1	1.95	2	2	2	-1.178008948	-0.116189918	-2.953115967	-3.491926231	-4.751415661	-5.057641371	-4.636260727	-3.743400309
33700	5	1	72038.3766	2	32.93	1	0.017	2	2	2	-1.946910647	-0.961811247	-4.733931602	-5.676802723	-5.313949108	-5.675611723	-5.382586761	-5.925906046
56871	3	6	21381.5122	2	29.63	1	0.035	2	2	2	-2.405490414	-1.499948763	-3.987834266	-4.688167086	-4.778681071	-5.482410412	-5.213520807	-4.963110216
53228	1	1	23791.14885	2	28.8	1	0.011	2	2	2	-2.4293368	-1.372109724	-4.199705078	-5.164785924	-4.877103851	-4.877103851	-4.941642443	-4.471638831
60807	3	1	21200.48412	2	26.76	1	0.011	2	2	2	-3.10215155	-1.217717626	-3.981015859	-5.270146517	-4.748270991	-5.452468113	-5.387929431	-4.576999337
52988	2	6	24979.88379	2	25.21	1	0.011	2	2	2	0.028488623	0.825735332	-4.023996673	-5.24872048	-4.306950628	-5.032049347	-5.127359634	-3.959754388
26256	5	4	42804.26128	2	30.84	1	0.211	1	1	2	-0.589012647	-0.627814671	-3.183263827	-4.238598794	-3.77750435	-4.90890644	-4.016115492	-4.781847581
71428	4	1	104268.1005	2	45.3	1	0.011	2	1	2	-3.117253631	-0.279227039	-4.575756346	-5.659979871	-4.945630444	-5.645795304	-6.194903025	-4.709978077
71072	3	4	20391.02946	2	37	1	0.011	2	2	2	-3.720967782	-0.573261094	-4.808769109	-6.28266159	-5.409543049	-5.677806881	-6.28266159	-5.023880577
58550	3	6	74915.81506	2	29.78	1	211	2	2	2	-1.055828901	-0.625529344	-3.383451839	-3.764130165	-4.879836927	-5.596241039	-4.976297203	-4.715882218
65329	4	5	44006.16805	2	24.2	1	6.98	2	2	2	-2.365731549	-1.059822208	-2.008579774	-2.801049614	-3.268599273	-4.025152679	-3.794792923	-3.880196582
59240	4	2	26983.51002	2	19.25	1	0.02	2	1	2	-3.04483498	-1.561640303	-4.715171118	-5.703782575	-5.703782575	-5.362855888	-4.979863635	-5.558600378
60232	1	1	23705.03143	2	27.68	1	0.02	2	1	2	-1.883874758	-1.240031854	-4.183175776	-5.490689259	-4.860062436	-5.521460918	-5.585999439	-5.553209616
26370	1	1	19027.82216	2	19.83	1	12.9	2	2	2	-2.034419106	-1.735098555	-3.369363858	-4.168684109	-4.566643752	-5.684326966	-5.268089662	-4.531267428
56434	4	1	89560.78131	2	40.84	1	0.025	2	1	2	-1.623629042	-0.609474704	-3.92115548	-4.096164377	-4.123867013	-4.805840904	-5.086142876	-4.230476705
59580	1	1	6921.408895	2	29.95	1	0.017	1	1	2	-3.338964153	-2.09087508	-4.841558944	-5.757849613	-5.227221455	-5.575528056	-5.521460918	-5.267226728
55784	5	1	5268.900286	2	29.17	1	0.02	2	2	2	-1.787730895	-1.591706144	-5.006058583	-5.895320533	-4.927070274	-5.467876787	-5.535317985	-5.04802288
58890	5	5	22065.01238	2	26.78	1	0.011	2	2	2	-1.881278067	-0.881137469	-4.51367783	-6.72743155	-4.575669541	-5.680112629	-6.196803544	-5.041032751
67173	4	5	21649.93172	2	34.3	1	134	2	2	2	-0.612688759	-0.571237108	-2.858155029	-3.38207634	-4.304065057	-4.754826431	-4.824460172	-3.663716084
62848	5	5	25293.08151	2	25.6	1	0.017	2	2	2	-1.677380916	-2.322387717	-4.848116397	-5.54126345	-5.010635244	-5.592556892	-5.972046307	-6.576900936
64720	5	6	21044.90278	2	20.6	1	90	1	2	2	-0.969572099	-0.840465905	-3.328438016	-3.494057751	-4.312782253	-5.078954553	-4.911900394	-3.723431852
68907	5	1	122441.0983	2	32	1	0.011	2	2	2	-3.712751907	0.048106169	-3.515141632	-4.880957417	-4.385108338	-5.124579545	-5.356381108	-5.133237599
61213	1	1	48938.26149	2	31.71	1	220	1	1	2	0.037229341	0.530222489	-2.348448514	-2.88486968	-4.165803551	-4.714369505	-4.446105485	-3.929414769
54933	4	1	17577.44201	2	28.06	1	0.066	2	2	2	0.39751996	0.227966434	-3.215285154	-4.221524125	-4.088605661	-4.37485815	-4.37485815	-3.904854511
23859	3	1	24350.56606	2	24.41	1	141	2	2	2	-1.072704515	-1.070731297	-3.255236976	-3.458779419	-3.695397249	-5.015386363	-3.882955586	-3.951073757
33797	4	3	24843.83398	2	23.78	1	297	2	2	2	1.241275842	1.050042189	-0.950358859	-1.527649731	-3.007858986	-3.539346517	-2.911433975	-3.096321501
60861	2	3	25535.79379	2	41.94	1	0.839	2	2	2	-2.28206536	-0.739318826	-4.175607504	-4.986537785	-4.777782946	-5.080063832	-5.120069094	-4.479289977
66494	4	1	34375.25501	2	36.8	1	0.15	2	2	2	-2.968333297	-1.123930097	-3.912023005	-5.298317367	-4.296868834	-4.892852258	-5.549631766	-5.416100502
70464	4	5	11803.94972	2	26.1	1	0.011	2	2	2	-2.078572352	-1.887026173	-3.467476553	-5.195133177	-3.991160319	-5.066515725	-5.066515725	-4.744932148
63389	4	1	33738.77356	2	22.7	1	0.011	2	2	2	-1.596146358	-2.494530277	-4.473400882	-5.312502096	-4.356990588	-5.402114216	-5.500554243	-4.773505527
59348	2	2	11603.95674	2	32.16	1	76.19131	1	2	2	-0.875624089	-1.113381005	-3.005488451	-2.917333932	-2.617162847	-3.702564914	-3.005488451	-2.498198476
58563	3	3	37142.51802	2	26.66	1	0.079	2	1	2	-0.124639008	-1.194952123	-4.595508313	-5.389751528	-5.065511843	-5.838701916	-5.872603337	-7.279804954
36556	1	1	19546.08855	2	26.52	1	0.011	2	2	2	-3.095389241	-1.440767143	-4.137583412	-5.187919579	-4.393404397	-5.68625567	-5.346363937	-4.187993592
60254	3	5	28322.73195	2	21.16	1	0.011	2	2	2	-2.900422094	-0.759714425	-4.491841501	-5.184988681	-4.122744037	-5.521460918	-5.472670754	-4.509860006
71540	2	5	17214.23011	2	46	1	0.029	1	1	2	-1.188587885	-0.884251378	-3.965767301	-5.167697258	-4.231203726	-5.504169529	-5.448599472	-3.959651078
67761	3	5	29115.88226	2	18.9	1	0.049	2	2	2	-2.262233798	-1.718071752	-3.44939948	-3.949480562	-4.781626616	-5.780155549	-5.087008206	-4.004396332
60283	3	1	35776.69695	2	23.06	1	0.011	2	1	2	-0.503245729	-0.827921581	-4.672611476	-5.342769065	-4.999824443	-5.438079329	-5.600598285	-5.298317367
56987	1	1	19433.9552	2	25.5	1	0.011	2	2	2	-2.143168795	-1.702793482	-4.314774424	-5.137974754	-4.444827573	-5.365758657	-5.489372551	-4.638322398
63383	2	1	16801.55247	2	33.5	1	0.026	2	2	2	-1.670629215	-0.3471962	-4.423823771	-5.247024052	-5.669296414	-5.940171233	-6.009164267	-5.635960008
63187	2	1	29962.63786	2	24.4	1	0.031	1	2	2	-1.45290911	-1.116267224	-2.990192089	-4.360047711	-3.88462401	-3.898229672	-4.338541489	-3.041194643
70160	2	1	13758.61994	2	24.1	1	0.015	2	2	2	-1.517820045	-0.79970962	-3.552648992	-4.502516039	-3.821638939	-4.632569132	-4.957991564	-3.600967593
70384	4	5	24110.25224	2	19.6	1	0.276	2	2	2	-1.996438185	-1.430657974	-3.912023005	-4.91532516	-4.882801867	-5.759871989	-4.769473294	-4.552060318
64937	2	1	43452.23321	2	19.4	1	0.011	2	2	2	-2.661494675	-1.689090071	-4.139080456	-5.330066065	-5.166741009	-5.545177444	-5.468216403	-5.237692745
64024	4	3	96511.7997	2	47.2	1	0.015	2	2	2	-1.758546679	-1.625134228	-3.698764228	-3.912023005	-5.189683614	-5.457947531	-5.537990278	-5.13252517
56278	4	6	18656.50519	2	28.47	1	121	2	1	2	0.282843744	0.465362401	-2.163775682	-2.575774152	-3.255108315	-4.544975021	-3.764673314	-3.750599551
41322	3	1	27995.88996	2	28.28	1	0.035	2	2	2	-1.735336759	-1.810981617	-4.21476112	-5.740127008	-4.328752975	-5.381232345	-5.560454377	-4.865981986
39576	2	1	90053.00441	2	20.86	1	1.62	2	2	2	-1.108746222	-1.121238762	-2.977282836	-3.580241539	-4.24821943	-5.313606045	-4.496779745	-4.151681493
53436	2	1	38913.51297	2	33.26	1	0.459	2	2	2	-1.77385618	-2.252260012	-2.857373837	-4.031824233	-2.372730707	-2.863007661	-2.840660355	-4.254967784
63708	5	1	13808.27572	2	30.9	1	0.011	1	1	2	-0.343147803	-0.905680552	-3.239078532	-4.480007072	-4.090352561	-5.246357564	-5.209086172	-4.811784476
57999	3	1	12317.98336	2	29.72	1	0.072	2	1	2	-0.732354101	-0.768440648	-3.734742885	-4.935911754	-4.395915764	-4.927943621	-4.780618816	-5.298317367
40569	3	6	43816.54594	2	24.23	1	286	2	2	2	1.263287725	1.138643325	-1.497436295	-1.765066529	-3.308802857	-4.063643597	-2.922320189	-3.231525318
57027	5	1	71223.78044	2	21.3	1	5.45876	2	2	2	-2.679161186	-2.152383082	-4.605170186	-5.082094186	-5.574570861	-5.487559375	-5.407516574	-4.976733702
59360	4	1	117706.4033	2	20.09	1	245	2	2	2	1.048968819	0.933090007	-1.329135949	-2.223447774	-3.413031854	-3.854864572	-3.724811466	-3.395332255
65446	2	1	10568.05481	2	28.1	1	147	2	1	2	-0.726063995	-0.220468561	-2.516839693	-2.922304801	-3.606641361	-3.75787234	-3.831980282	-3.415586115
71912	1	1	20770.13812	2	27.9	1	238	2	2	2	0.68676071	0.657321789	-1.147148386	-1.860986558	-3.08962269	-3.632571448	-3.513870536	-2.918973642
71593	4	2	26132.18926	2	27.68	1	262	2	2	2	0.138937805	0.13797545	-2.073564112	-2.247797909	-3.991408046	-4.74624873	-3.592612786	-4.6427081
64742	3	3	16419.18061	2	38	1	0.196	2	2	2	-2.826347504	-3.081015777	-4.495705026	-5.924358575	-5.327002479	-5.806575622	-5.983782133	-6.931163117
54968	5	1	56718.45612	2	36.41	1	0.236	2	2	2	-3.052485097	-1.742969305	-3.229710155	-4.417117914	-4.522478467	-4.847900818	-5.00205154	-4.354814039
52678	5	1	31454.30707	2	35.28	1	0.011	2	2	2	-2.012888918	-0.341430747	-4.174925054	-5.641262145	-4.285739405	-5.400100068	-5.980769147	-5.068742858
58042	5	1	52862.26219	2	35.08	1	0.011	2	2	2	-1.244794799	-0.72086102	-3.563716323	-4.156219945	-4.094344542	-4.828313737	-3.912023005	-4.674163093
54082	4	5	21397.78189	2	34.22	1	0.011	2	2	2	-1.480192005	-0.274931626	-2.463778055	-3.342786616	-1.685977989	-2.963185029	-3.623401537	-1.737185844
52480	4	4	18712.39648	2	30.08	1	2.72	2	2	2	-2.07135403	-1.259098788	-2.914186942	-3.521709708	-4.016965886	-5.19823387	-4.3775255	-3.413300399
62008	2	5	62357.60188	2	28.78	1	0.011	2	2	2	-0.338497012	-0.703656759	-3.465735903	-4.0262612	-2.434818631	-3.39892723	-3.451295233	-1.775304687
71392	5	1	37305.51435	2	28.7	1	0.011	2	2	2	-3.354916621	-1.753044957	-3.999034401	-5.627796631	-3.840110427	-4.235423175	-4.310930686	-4.04806383
61770	1	1	20708.12641	2	28.07	1	0.011	2	1	2	-1.33343087	-0.626379003	-2.995732274	-3.261435448	-3.888492531	-4.052380385	-4.558650216	-3.960813172
65828	4	6	123645.1022	2	23.5	1	0.062	2	2	2	-0.350216532	-0.097197205	-2.34215559	-3.170866608	-3.72108658	-4.777703683	-4.372238614	-2.929146668
59553	3	1	16637.65109	2	22.61	1	1.25	2	2	2	-2.137963112	-1.628298877	-4.220982444	-5.330405735	-3.802460824	-4.946919502	-4.414114962	-4.8893496
70299	3	2	7796.453586	2	22.3	1	0.025	2	1	2	-0.659067868	-0.506612291	-4.010003432	-4.688551795	-3.769366691	-4.748270991	-4.591924992	-4.565949473
56663	5	6	21806.12025	2	40.6	1	167	2	2	2	-1.309546198	-0.195057488	-3.262185338	-4.273223747	-4.904413095	-4.646231688	-5.22626409	-4.767013226
54964	4	5	96231.37019	2	24.32	1	0.025	2	2	2	-2.37717395	-1.188126795	-3.136432156	-4.301983902	-2.857783574	-4.199705078	-3.871201027	-2.647425584
59128	1	1	9246.720042	2	26.72	1	0.032	2	1	2	-1.929763831	-1.906408732	-5.047814245	-5.998790517	-5.01429157	-5.633330908	-5.740961426	-5.27665588
27950	5	1	100324.6248	2	20.36	1	0.34	2	2	2	-2.031032402	-1.451921475	-3.522687279	-4.502613598	-4.205052684	-5.206650178	-4.234986892	-4.645992181
55970	4	1	54009.25508	2	24.37	1	0.026	2	2	2	-2.173106021	-2.191359457	-4.097290076	-5.063477841	-4.892852258	-5.689183658	-5.566581461	-5.087008206
[truncated: 1,674 more rows]
